# Supplementary material for: Formation of thioglucoside single crystals by coherent molecular vibrational excitation using a 10-fs laser pulse
Source: Commun Chem. 2020 Mar 17;3:35. doi: 10.1038/s42004-020-0281-6 (PMC9814847; doi:10.1038/s42004-020-0281-6)
Supplement: Supplementary file 3 — Supplementary Data 1 [file 42004_2020_281_MOESM3_ESM.txt]

data_General
_audit_creation_date                    2015-02-11
_audit_creation_method                 'by CrystalStructure 4.0'
_audit_update_record                    ?

#==============================================================================
# PROCESSING SUMMARY (IUCr Office Use Only)

_journal_date_recd_electronic           ?
_journal_date_from_coeditor             ?
_journal_date_accepted                  ?
_journal_coeditor_code                  ?

_publ_contact_author_name             'Komori-Orisaku, Keiko'
_publ_contact_author_email            'orisaku@chem.s.u-tokyo.ac.jp'
_publ_contact_author_fax             '(+81) 45 413 9770'
_publ_contact_author_phone            '(+81) 45 481 5661'
_publ_contact_author_address		 
;
    Department of Material and Life Chemistry
    Kanagawa University
    3-27-1 Rokkaku-bashi, Yokohama, Japan 221-8686
;
_publ_contact_letter
;
    ENTER TEXT OF LETTER
;
_publ_requested_journal                'ENTER JOURNAL NAME HERE'
_publ_requested_coeditor_name           ?

#==============================================================================
# TITLE AND AUTHOR LIST

_publ_section_title
;
    ENTER SECTION TITLE
;
_publ_section_title_footnote
;
    ENTER FOOTNOTE TO TITLE OF PAPER
;
loop_
_publ_author_name
_publ_author_footnote
_publ_author_address
' Komori-Orisaku,  Keiko'
;
 ?
;
;
    Department of Material and Life Chemistry
    Kanagawa University
    3-27-1 Rokkaku-bashi, Yokohama, Japan 221-8686
;


'Iwakura, Izumi'
;
 ?
;
;
    Department of Material and Life Chemistry
    Kanagawa University
    3-27-1 Rokkaku-bashi, Yokohama, Japan 221-8686
;

' Hashimoto, Sena'
;
 ?
;
;
    Department of Material and Life Chemistry
    Kanagawa University
    3-27-1 Rokkaku-bashi, Yokohama, Japan 221-8686
;

_publ_section_synopsis
;
    ENTER SYNOPSIS
;
#==============================================================================
# TEXT

_publ_section_abstract
;
    ENTER ABSTRACT
;
_publ_section_comment
;
    ENTER TEXT
;
_publ_section_references
;
    ENTER OTHER REFERENCES

    Rigaku (2010). CrystalStructure. Version 4.0. 
    Rigaku Corporation, Tokyo, Japan.

    M.C. Burla, R. Caliandro, M. Camalli, B. Carrozzini, 
    G.L. Cascarano, L. De Caro, C. Giacovazzo, G. Polidori, 
    R. Spagna (2005) 
    SIR2004

    Sheldrick, G.M. (2008), Acta Cryst. A64, 112-122.

    Rigaku (1999). NUMABS. 
    Rigaku Corporation, Tokyo, Japan.

;
_publ_section_figure_captions
;
    ENTER FIGURE CAPTIONS
;
_publ_section_exptl_prep
;
    ENTER COMPOUND PREPARATION DETAILS
;
_publ_section_exptl_refinement
;
    ENTER SPECIAL DETAILS OF THE REFINEMENT
;

#==============================================================================
data_shelxl
 
_audit_creation_method            'SHELXL-2014/7'
_chemical_name_systematic         ?
_chemical_name_common             ?
_chemical_melting_point           ?
_chemical_formula_moiety               'C40 H39 N O6 S'
_chemical_formula_sum
 'C40 H39 N O6 S' 
_chemical_formula_weight          661.78

loop_
 _atom_type_symbol
 _atom_type_description
 _atom_type_scat_dispersion_real
 _atom_type_scat_dispersion_imag
 _atom_type_scat_source
 'C'  'C'   0.0033   0.0016
 'International Tables Vol C Tables 4.2.6.8 and 6.1.1.4'
 'H'  'H'   0.0000   0.0000
 'International Tables Vol C Tables 4.2.6.8 and 6.1.1.4'
 'N'  'N'   0.0061   0.0033
 'International Tables Vol C Tables 4.2.6.8 and 6.1.1.4'
 'O'  'O'   0.0106   0.0060
 'International Tables Vol C Tables 4.2.6.8 and 6.1.1.4'
 'S'  'S'   0.1246   0.1234
 'International Tables Vol C Tables 4.2.6.8 and 6.1.1.4'
 
_space_group_crystal_system       monoclinic
_space_group_IT_number            4
_space_group_name_H-M_alt         'P 21'
_space_group_name_Hall            'P 2yb'
 
_shelx_space_group_comment
;
The symmetry employed for this shelxl refinement is uniquely defined
by the following loop, which should always be used as a source of
symmetry information in preference to the above space-group names.
They are only intended as comments.
;
 
loop_
 _space_group_symop_operation_xyz
 'x, y, z'
 '-x, y+1/2, -z'
 
_cell_length_a                    16.164(7)
_cell_length_b                    5.351(2)
_cell_length_c                    19.099(8)
_cell_angle_alpha                 90
_cell_angle_beta                  93.062(5)
_cell_angle_gamma                 90
_cell_volume                      1649.6(12)
_cell_formula_units_Z             2
_cell_measurement_temperature     93(2)
_cell_measurement_reflns_used           4340
_cell_measurement_theta_min             2.50
_cell_measurement_theta_max             27.50
 
_exptl_crystal_description              needle
_exptl_crystal_colour                   colorless
_exptl_crystal_density_diffrn           1.332
_exptl_crystal_density_meas             ?
_exptl_crystal_density_method          'not measured'
_exptl_crystal_F_000              700
_exptl_transmission_factor_min    ?
_exptl_transmission_factor_max    ?
_exptl_crystal_size_max           0.580
_exptl_crystal_size_mid           0.030
_exptl_crystal_size_min           0.010
_exptl_absorpt_coefficient_mu     0.149
_exptl_absorpt_correction_type          numerical
_exptl_absorpt_process_details         'NUMABS (Rigaku, 1999)'
_exptl_absorpt_correction_T_min         0.995
_exptl_absorpt_correction_T_max         0.999
_diffrn_ambient_temperature       93(2)
_diffrn_radiation_wavelength      0.71075
_diffrn_radiation_type            MoK\a
_diffrn_source                    ?
_diffrn_measurement_device_type        'Rigaku Saturn724'
_diffrn_measurement_method              \w
_diffrn_detector_area_resol_mean        7.111
_diffrn_reflns_number             13454
_diffrn_reflns_av_unetI/netI      0.1300
_diffrn_reflns_av_R_equivalents   0.0627
_diffrn_reflns_limit_h_min        -20
_diffrn_reflns_limit_h_max        20
_diffrn_reflns_limit_k_min        -6
_diffrn_reflns_limit_k_max        6
_diffrn_reflns_limit_l_min        -24
_diffrn_reflns_limit_l_max        24
_diffrn_reflns_theta_min          2.524
_diffrn_reflns_theta_max          27.480
_diffrn_reflns_theta_full         25.242
_diffrn_measured_fraction_theta_max   0.997
_diffrn_measured_fraction_theta_full  0.998
_diffrn_reflns_Laue_measured_fraction_max    0.997
_diffrn_reflns_Laue_measured_fraction_full   0.998
_diffrn_reflns_point_group_measured_fraction_max   0.985
_diffrn_reflns_point_group_measured_fraction_full  0.990
_reflns_number_total              7415
_reflns_number_gt                 4437
_reflns_threshold_expression      'I > 2\s(I)'
_reflns_Friedel_coverage          0.782
_reflns_Friedel_fraction_max      0.969
_reflns_Friedel_fraction_full     0.980
 
_reflns_special_details
;
 Reflections were merged by SHELXL according to the crystal
 class for the calculation of statistics and refinement.
 
 _reflns_Friedel_fraction is defined as the number of unique
 Friedel pairs measured divided by the number that would be
 possible theoretically, ignoring centric projections and
 systematic absences.
;
 
_computing_data_collection
                                 'CrystalClear-SM Expert 2.0 r3 (Rigaku, 2009)'
_computing_cell_refinement             'CrystalClear-SM Expert 2.0 r3'
_computing_data_reduction              'CrystalClear-SM Expert 2.0 r3'
_computing_structure_solution          'SIR2004 (Burla, et al., 2005)'
_computing_structure_refinement 'SHELXL-2014/7 (Sheldrick, 2014)'
_computing_molecular_graphics     'SV(Nemoto & Ohashi, 1993)'
_computing_publication_material        'CrystalStructure 4.0 (Rigaku, 2010)'

_refine_special_details
;
    Refinement was performed using all reflections. The weighted 
    R-factor (wR) and goodness of fit (S) are based on F^2^.
    R-factor (gt) are based on F. The threshold expression of
    F^2^ > 2.0 sigma(F^2^) is used only for calculating R-factor (gt).
;
_refine_ls_structure_factor_coef  Fsqd
_refine_ls_matrix_type            full
_refine_ls_weighting_scheme       calc
_refine_ls_weighting_details
'w=1/[\s^2^(Fo^2^)+(0.0321P)^2^+0.3723P] where P=(Fo^2^+2Fc^2^)/3'
_atom_sites_solution_primary      ?
_atom_sites_solution_secondary    ?
_atom_sites_solution_hydrogens    geom
_refine_ls_hydrogen_treatment     constr
_refine_ls_extinction_method      none
_refine_ls_extinction_coef        .
_refine_ls_abs_structure_details
;
 Flack x determined using 1232 quotients [(I+)-(I-)]/[(I+)+(I-)]
 (Parsons, Flack and Wagner, Acta Cryst. B69 (2013) 249-259).
;
_refine_ls_abs_structure_Flack    0.10(10)
_chemical_absolute_configuration   rmad
_refine_ls_number_reflns          7415
_refine_ls_number_parameters      433
_refine_ls_number_restraints      1
_refine_ls_R_factor_all           0.1197
_refine_ls_R_factor_gt            0.0645
_refine_ls_wR_factor_ref          0.1346
_refine_ls_wR_factor_gt           0.1054
_refine_ls_goodness_of_fit_ref    1.054
_refine_ls_restrained_S_all       1.053
_refine_ls_shift/su_max           0.000
_refine_ls_shift/su_mean          0.000
 
loop_
 _atom_site_label
 _atom_site_type_symbol
 _atom_site_fract_x
 _atom_site_fract_y
 _atom_site_fract_z
 _atom_site_U_iso_or_equiv
 _atom_site_adp_type
 _atom_site_occupancy
 _atom_site_site_symmetry_order  
 _atom_site_calc_flag
 _atom_site_refinement_flags_posn
 _atom_site_refinement_flags_adp
 _atom_site_refinement_flags_occupancy
 _atom_site_disorder_assembly
 _atom_site_disorder_group
S1 S 0.40669(9) 0.0627(3) 0.35449(7) 0.0232(3) Uani 1 1 d . . . . .
O1 O 0.3937(2) -0.2365(7) 0.24405(18) 0.0211(9) Uani 1 1 d . . . . .
O2 O 0.2324(2) -0.1587(7) 0.36845(18) 0.0202(9) Uani 1 1 d . . . . .
O3 O 0.1412(2) -0.2694(7) 0.23740(18) 0.0213(9) Uani 1 1 d . . . . .
O4 O 0.2431(2) -0.6677(7) 0.16443(18) 0.0199(8) Uani 1 1 d . . . . .
O5 O 0.3988(2) -0.3299(7) 0.09421(18) 0.0212(9) Uani 1 1 d . . . . .
O6 O 0.3951(2) -0.6358(7) 0.01134(19) 0.0241(9) Uani 1 1 d . . . . .
N1 N 0.3971(3) -0.2183(8) -0.0171(2) 0.0211(11) Uani 1 1 d . . . . .
H1B H 0.4004 -0.0674 0.0012 0.025 Uiso 1 1 calc R U . . .
C1 C 0.3610(3) -0.2039(10) 0.3102(3) 0.0200(12) Uani 1 1 d . . . . .
H1A H 0.3719 -0.3570 0.3393 0.024 Uiso 1 1 calc R U . . .
C2 C 0.2674(3) -0.1579(10) 0.3015(3) 0.0188(12) Uani 1 1 d . . . . .
H2 H 0.2574 0.0088 0.2789 0.023 Uiso 1 1 calc R U . . .
C3 C 0.2233(3) -0.3590(9) 0.2565(3) 0.0186(13) Uani 1 1 d . . . . .
H3 H 0.2183 -0.5127 0.2858 0.022 Uiso 1 1 calc R U . . .
C4 C 0.2682(3) -0.4273(10) 0.1922(2) 0.0161(11) Uani 1 1 d . . . . .
H4 H 0.2588 -0.2958 0.1554 0.019 Uiso 1 1 calc R U . . .
C5 C 0.3607(3) -0.4568(11) 0.2101(2) 0.0154(11) Uani 1 1 d . . . . .
H5 H 0.3677 -0.5979 0.2442 0.019 Uiso 1 1 calc R U . . .
C6 C 0.4112(3) -0.5177(10) 0.1485(3) 0.0196(12) Uani 1 1 d . . . . .
H6A H 0.4706 -0.5250 0.1639 0.024 Uiso 1 1 calc R U . . .
H6B H 0.3947 -0.6836 0.1295 0.024 Uiso 1 1 calc R U . . .
C7 C 0.3974(3) -0.4159(12) 0.0278(3) 0.0203(12) Uani 1 1 d . . . . .
C8 C 0.3918(3) -0.2389(10) -0.0911(3) 0.0180(12) Uani 1 1 d . . . . .
C9 C 0.3510(3) -0.0500(11) -0.1297(3) 0.0232(13) Uani 1 1 d . . . . .
H9 H 0.3270 0.0861 -0.1061 0.028 Uiso 1 1 calc R U . . .
C10 C 0.3452(4) -0.0601(11) -0.2025(3) 0.0243(13) Uani 1 1 d . . . . .
H10 H 0.3171 0.0685 -0.2284 0.029 Uiso 1 1 calc R U . . .
C11 C 0.3805(4) -0.2579(11) -0.2373(3) 0.0283(14) Uani 1 1 d . . . . .
H11 H 0.3764 -0.2664 -0.2870 0.034 Uiso 1 1 calc R U . . .
C12 C 0.4218(3) -0.4428(11) -0.1984(3) 0.0244(12) Uani 1 1 d . . . . .
H12 H 0.4463 -0.5778 -0.2220 0.029 Uiso 1 1 calc R U . . .
C13 C 0.4278(3) -0.4345(11) -0.1260(3) 0.0201(11) Uani 1 1 d . . . . .
H13 H 0.4565 -0.5625 -0.1002 0.024 Uiso 1 1 calc R U . . .
C14 C 0.5034(3) -0.0415(10) 0.3907(3) 0.0175(12) Uani 1 1 d . . . . .
C15 C 0.5450(4) -0.2497(11) 0.3675(3) 0.0227(13) Uani 1 1 d . . . . .
H15 H 0.5210 -0.3518 0.3311 0.027 Uiso 1 1 calc R U . . .
C16 C 0.6229(4) -0.3065(11) 0.3988(3) 0.0273(14) Uani 1 1 d . . . . .
H16 H 0.6516 -0.4504 0.3841 0.033 Uiso 1 1 calc R U . . .
C17 C 0.6588(4) -0.1553(12) 0.4513(3) 0.0305(15) Uani 1 1 d . . . . .
H17 H 0.7125 -0.1927 0.4712 0.037 Uiso 1 1 calc R U . . .
C18 C 0.6163(3) 0.0479(11) 0.4740(3) 0.0258(13) Uani 1 1 d . . . . .
H18 H 0.6400 0.1495 0.5106 0.031 Uiso 1 1 calc R U . . .
C19 C 0.5388(3) 0.1055(11) 0.4437(3) 0.0244(13) Uani 1 1 d . . . . .
H19 H 0.5099 0.2475 0.4595 0.029 Uiso 1 1 calc R U . . .
C20 C 0.1948(3) 0.0694(11) 0.3871(3) 0.0234(12) Uani 1 1 d . . . . .
H20A H 0.1514 0.1158 0.3510 0.028 Uiso 1 1 calc R U . . .
H20B H 0.2369 0.2041 0.3897 0.028 Uiso 1 1 calc R U . . .
C21 C 0.1572(3) 0.0414(10) 0.4568(3) 0.0179(11) Uani 1 1 d . . . . .
C22 C 0.1015(3) 0.2205(10) 0.4783(3) 0.0237(13) Uani 1 1 d . . . . .
H22 H 0.0853 0.3538 0.4478 0.028 Uiso 1 1 calc R U . . .
C23 C 0.0701(4) 0.2054(12) 0.5434(3) 0.0319(15) Uani 1 1 d . . . . .
H23 H 0.0324 0.3294 0.5575 0.038 Uiso 1 1 calc R U . . .
C24 C 0.0922(4) 0.0140(11) 0.5885(3) 0.0339(17) Uani 1 1 d . . . . .
H24 H 0.0704 0.0057 0.6337 0.041 Uiso 1 1 calc R U . . .
C25 C 0.1471(4) -0.1678(12) 0.5670(3) 0.0302(15) Uani 1 1 d . . . . .
H25 H 0.1630 -0.3012 0.5977 0.036 Uiso 1 1 calc R U . . .
C26 C 0.1784(3) -0.1550(11) 0.5015(3) 0.0240(13) Uani 1 1 d . . . . .
H26 H 0.2149 -0.2816 0.4868 0.029 Uiso 1 1 calc R U . . .
C27 C 0.0768(3) -0.3618(11) 0.2799(3) 0.0275(15) Uani 1 1 d . . . . .
H27A H 0.0870 -0.3075 0.3292 0.033 Uiso 1 1 calc R U . . .
H27B H 0.0755 -0.5467 0.2787 0.033 Uiso 1 1 calc R U . . .
C28 C -0.0050(4) -0.2566(11) 0.2502(3) 0.0238(13) Uani 1 1 d . . . . .
C29 C -0.0384(4) -0.0413(11) 0.2780(3) 0.0285(14) Uani 1 1 d . . . . .
H29 H -0.0096 0.0416 0.3160 0.034 Uiso 1 1 calc R U . . .
C30 C -0.1133(4) 0.0538(12) 0.2510(3) 0.0314(14) Uani 1 1 d . . . . .
H30 H -0.1351 0.2021 0.2703 0.038 Uiso 1 1 calc R U . . .
C31 C -0.1564(4) -0.0657(12) 0.1963(3) 0.0329(16) Uani 1 1 d . . . . .
H31 H -0.2085 -0.0030 0.1788 0.039 Uiso 1 1 calc R U . . .
C32 C -0.1231(4) -0.2770(13) 0.1674(3) 0.0342(16) Uani 1 1 d . . . . .
H32 H -0.1516 -0.3581 0.1290 0.041 Uiso 1 1 calc R U . . .
C33 C -0.0477(4) -0.3715(11) 0.1945(3) 0.0283(15) Uani 1 1 d . . . . .
H33 H -0.0254 -0.5174 0.1744 0.034 Uiso 1 1 calc R U . . .
C34 C 0.1591(4) -0.6850(12) 0.1391(3) 0.0339(16) Uani 1 1 d . . . . .
H34A H 0.1422 -0.5256 0.1162 0.041 Uiso 1 1 calc R U . . .
H34B H 0.1235 -0.7123 0.1790 0.041 Uiso 1 1 calc R U . . .
C35 C 0.1465(3) -0.8951(10) 0.0875(3) 0.0223(13) Uani 1 1 d . . . . .
C36 C 0.0727(4) -1.0225(10) 0.0865(3) 0.0248(13) Uani 1 1 d . . . . .
H36 H 0.0332 -0.9817 0.1197 0.030 Uiso 1 1 calc R U . . .
C37 C 0.0550(4) -1.2100(11) 0.0376(3) 0.0245(13) Uani 1 1 d . . . . .
H37 H 0.0029 -1.2927 0.0362 0.029 Uiso 1 1 calc R U . . .
C38 C 0.1134(4) -1.2742(11) -0.0085(3) 0.0309(15) Uani 1 1 d . . . . .
H38 H 0.1022 -1.4046 -0.0414 0.037 Uiso 1 1 calc R U . . .
C39 C 0.1885(4) -1.1509(11) -0.0075(3) 0.0290(14) Uani 1 1 d . . . . .
H39 H 0.2289 -1.1972 -0.0394 0.035 Uiso 1 1 calc R U . . .
C40 C 0.2052(4) -0.9579(11) 0.0405(3) 0.0272(14) Uani 1 1 d . . . . .
H40 H 0.2564 -0.8707 0.0409 0.033 Uiso 1 1 calc R U . . .
 
loop_
 _atom_site_aniso_label
 _atom_site_aniso_U_11
 _atom_site_aniso_U_22
 _atom_site_aniso_U_33
 _atom_site_aniso_U_23
 _atom_site_aniso_U_13
 _atom_site_aniso_U_12
S1 0.0266(8) 0.0187(7) 0.0235(8) -0.0018(7) -0.0048(6) 0.0027(7)
O1 0.026(2) 0.024(2) 0.0130(19) -0.0008(17) 0.0014(16) -0.0037(18)
O2 0.027(2) 0.0160(19) 0.018(2) 0.0005(17) 0.0073(16) 0.0041(18)
O3 0.021(2) 0.023(2) 0.020(2) 0.0035(18) 0.0028(16) 0.0033(18)
O4 0.016(2) 0.021(2) 0.023(2) -0.0006(17) 0.0000(16) 0.0003(17)
O5 0.030(2) 0.019(2) 0.014(2) -0.0006(16) 0.0019(17) -0.0012(17)
O6 0.032(2) 0.019(2) 0.021(2) -0.0040(18) 0.0043(17) -0.0028(19)
N1 0.037(3) 0.011(2) 0.016(2) -0.001(2) 0.002(2) 0.000(2)
C1 0.024(3) 0.020(3) 0.016(3) -0.001(2) 0.003(2) 0.000(3)
C2 0.028(3) 0.019(3) 0.010(3) 0.001(2) 0.004(2) 0.002(3)
C3 0.018(3) 0.020(3) 0.017(3) 0.005(2) -0.003(2) 0.003(2)
C4 0.020(3) 0.014(2) 0.014(2) -0.003(3) 0.000(2) -0.002(3)
C5 0.019(3) 0.017(3) 0.010(2) 0.000(2) 0.001(2) -0.001(3)
C6 0.020(3) 0.021(3) 0.017(3) 0.001(2) -0.002(2) 0.000(2)
C7 0.021(3) 0.026(3) 0.015(3) -0.006(3) 0.004(2) 0.001(3)
C8 0.022(3) 0.020(3) 0.012(3) -0.004(2) 0.000(2) -0.002(2)
C9 0.025(3) 0.020(3) 0.024(3) -0.001(3) 0.003(3) 0.003(3)
C10 0.027(3) 0.025(3) 0.021(3) 0.003(3) 0.003(3) 0.004(3)
C11 0.041(4) 0.028(3) 0.016(3) 0.000(3) 0.004(3) -0.004(3)
C12 0.035(3) 0.015(3) 0.023(3) -0.005(3) 0.004(2) 0.001(3)
C13 0.026(3) 0.016(3) 0.018(3) 0.001(3) 0.003(2) 0.001(3)
C14 0.025(3) 0.014(3) 0.014(3) 0.002(2) 0.004(2) -0.004(2)
C15 0.029(3) 0.022(3) 0.017(3) -0.001(3) 0.002(2) -0.006(3)
C16 0.030(3) 0.021(3) 0.031(4) 0.004(3) 0.002(3) 0.004(3)
C17 0.025(3) 0.032(3) 0.034(4) 0.006(3) -0.009(3) 0.001(3)
C18 0.034(3) 0.019(3) 0.024(3) 0.000(3) -0.007(3) -0.004(3)
C19 0.028(3) 0.023(3) 0.023(3) 0.000(3) 0.001(2) 0.002(3)
C20 0.028(3) 0.021(3) 0.021(3) 0.001(3) 0.005(2) 0.006(3)
C21 0.017(3) 0.016(3) 0.020(3) 0.000(3) -0.002(2) 0.001(3)
C22 0.028(3) 0.019(3) 0.025(3) 0.002(3) 0.005(3) 0.005(3)
C23 0.038(4) 0.026(3) 0.033(4) -0.005(3) 0.015(3) 0.004(3)
C24 0.047(4) 0.027(4) 0.029(3) -0.006(3) 0.017(3) 0.002(3)
C25 0.045(4) 0.026(3) 0.021(3) 0.007(3) 0.008(3) 0.006(3)
C26 0.027(3) 0.023(3) 0.022(3) -0.004(3) 0.006(2) 0.002(3)
C27 0.019(3) 0.033(4) 0.031(4) 0.003(3) 0.003(3) 0.001(3)
C28 0.025(3) 0.026(3) 0.022(3) 0.000(3) 0.010(2) -0.003(3)
C29 0.034(4) 0.027(3) 0.025(3) 0.003(3) 0.003(3) -0.004(3)
C30 0.040(4) 0.025(3) 0.030(3) 0.001(3) 0.010(3) 0.004(3)
C31 0.031(4) 0.035(4) 0.034(4) 0.003(3) 0.007(3) 0.011(3)
C32 0.023(3) 0.044(4) 0.036(4) -0.001(3) 0.000(3) -0.004(3)
C33 0.023(3) 0.030(4) 0.033(4) -0.003(3) 0.008(3) 0.000(3)
C34 0.022(3) 0.030(4) 0.049(4) -0.014(3) -0.010(3) 0.004(3)
C35 0.022(3) 0.021(3) 0.023(3) -0.003(3) -0.006(2) 0.005(3)
C36 0.025(3) 0.025(3) 0.024(3) -0.002(3) 0.003(3) 0.006(3)
C37 0.023(3) 0.026(3) 0.024(3) -0.002(3) 0.000(2) -0.002(3)
C38 0.033(4) 0.028(3) 0.032(4) -0.013(3) -0.001(3) 0.000(3)
C39 0.029(4) 0.031(3) 0.028(3) -0.004(3) 0.011(3) -0.001(3)
C40 0.029(3) 0.028(3) 0.025(3) -0.001(3) -0.001(2) -0.008(3)
 
_geom_special_details
;
 All esds (except the esd in the dihedral angle between two l.s. planes)
 are estimated using the full covariance matrix.  The cell esds are taken
 into account individually in the estimation of esds in distances, angles
 and torsion angles; correlations between esds in cell parameters are only
 used when they are defined by crystal symmetry.  An approximate (isotropic)
 treatment of cell esds is used for estimating esds involving l.s. planes.
;
 
loop_
 _geom_bond_atom_site_label_1
 _geom_bond_atom_site_label_2
 _geom_bond_distance
 _geom_bond_site_symmetry_2
 _geom_bond_publ_flag
S1 C14 1.765(6) . ?
S1 C1 1.797(5) . ?
O1 C1 1.406(6) . ?
O1 C5 1.435(6) . ?
O2 C20 1.417(6) . ?
O2 C2 1.426(6) . ?
O3 C3 1.440(6) . ?
O3 C27 1.441(6) . ?
O4 C34 1.419(6) . ?
O4 C4 1.441(6) . ?
O5 C7 1.348(6) . ?
O5 C6 1.450(6) . ?
O6 C7 1.218(7) . ?
N1 C7 1.361(7) . ?
N1 C8 1.417(6) . ?
N1 H1B 0.8800 . ?
C1 C2 1.534(7) . ?
C1 H1A 1.0000 . ?
C2 C3 1.529(7) . ?
C2 H2 1.0000 . ?
C3 C4 1.506(7) . ?
C3 H3 1.0000 . ?
C4 C5 1.524(6) . ?
C4 H4 1.0000 . ?
C5 C6 1.503(7) . ?
C5 H5 1.0000 . ?
C6 H6A 0.9900 . ?
C6 H6B 0.9900 . ?
C8 C13 1.385(7) . ?
C8 C9 1.395(7) . ?
C9 C10 1.389(7) . ?
C9 H9 0.9500 . ?
C10 C11 1.388(8) . ?
C10 H10 0.9500 . ?
C11 C12 1.386(8) . ?
C11 H11 0.9500 . ?
C12 C13 1.382(7) . ?
C12 H12 0.9500 . ?
C13 H13 0.9500 . ?
C14 C19 1.382(7) . ?
C14 C15 1.386(7) . ?
C15 C16 1.398(8) . ?
C15 H15 0.9500 . ?
C16 C17 1.390(8) . ?
C16 H16 0.9500 . ?
C17 C18 1.369(8) . ?
C17 H17 0.9500 . ?
C18 C19 1.385(7) . ?
C18 H18 0.9500 . ?
C19 H19 0.9500 . ?
C20 C21 1.500(7) . ?
C20 H20A 0.9900 . ?
C20 H20B 0.9900 . ?
C21 C26 1.385(7) . ?
C21 C22 1.391(7) . ?
C22 C23 1.370(7) . ?
C22 H22 0.9500 . ?
C23 C24 1.374(8) . ?
C23 H23 0.9500 . ?
C24 C25 1.394(8) . ?
C24 H24 0.9500 . ?
C25 C26 1.377(7) . ?
C25 H25 0.9500 . ?
C26 H26 0.9500 . ?
C27 C28 1.518(7) . ?
C27 H27A 0.9900 . ?
C27 H27B 0.9900 . ?
C28 C33 1.381(8) . ?
C28 C29 1.390(8) . ?
C29 C30 1.387(8) . ?
C29 H29 0.9500 . ?
C30 C31 1.382(8) . ?
C30 H30 0.9500 . ?
C31 C32 1.380(8) . ?
C31 H31 0.9500 . ?
C32 C33 1.393(8) . ?
C32 H32 0.9500 . ?
C33 H33 0.9500 . ?
C34 C35 1.502(7) . ?
C34 H34A 0.9900 . ?
C34 H34B 0.9900 . ?
C35 C36 1.373(8) . ?
C35 C40 1.381(7) . ?
C36 C37 1.389(7) . ?
C36 H36 0.9500 . ?
C37 C38 1.369(8) . ?
C37 H37 0.9500 . ?
C38 C39 1.381(8) . ?
C38 H38 0.9500 . ?
C39 C40 1.397(8) . ?
C39 H39 0.9500 . ?
C40 H40 0.9500 . ?
 
loop_
 _geom_angle_atom_site_label_1
 _geom_angle_atom_site_label_2
 _geom_angle_atom_site_label_3
 _geom_angle
 _geom_angle_site_symmetry_1
 _geom_angle_site_symmetry_3
 _geom_angle_publ_flag
C14 S1 C1 105.5(3) . . ?
C1 O1 C5 111.1(4) . . ?
C20 O2 C2 114.8(4) . . ?
C3 O3 C27 115.2(4) . . ?
C34 O4 C4 115.4(4) . . ?
C7 O5 C6 115.5(4) . . ?
C7 N1 C8 124.5(4) . . ?
C7 N1 H1B 117.7 . . ?
C8 N1 H1B 117.7 . . ?
O1 C1 C2 109.8(4) . . ?
O1 C1 S1 110.9(4) . . ?
C2 C1 S1 107.6(4) . . ?
O1 C1 H1A 109.5 . . ?
C2 C1 H1A 109.5 . . ?
S1 C1 H1A 109.5 . . ?
O2 C2 C3 107.8(4) . . ?
O2 C2 C1 109.8(4) . . ?
C3 C2 C1 112.1(4) . . ?
O2 C2 H2 109.0 . . ?
C3 C2 H2 109.0 . . ?
C1 C2 H2 109.0 . . ?
O3 C3 C4 110.6(4) . . ?
O3 C3 C2 107.7(4) . . ?
C4 C3 C2 113.5(4) . . ?
O3 C3 H3 108.3 . . ?
C4 C3 H3 108.3 . . ?
C2 C3 H3 108.3 . . ?
O4 C4 C3 112.2(4) . . ?
O4 C4 C5 104.1(4) . . ?
C3 C4 C5 110.6(4) . . ?
O4 C4 H4 109.9 . . ?
C3 C4 H4 109.9 . . ?
C5 C4 H4 109.9 . . ?
O1 C5 C6 109.1(4) . . ?
O1 C5 C4 110.7(4) . . ?
C6 C5 C4 114.4(4) . . ?
O1 C5 H5 107.4 . . ?
C6 C5 H5 107.4 . . ?
C4 C5 H5 107.4 . . ?
O5 C6 C5 110.4(4) . . ?
O5 C6 H6A 109.6 . . ?
C5 C6 H6A 109.6 . . ?
O5 C6 H6B 109.6 . . ?
C5 C6 H6B 109.6 . . ?
H6A C6 H6B 108.1 . . ?
O6 C7 O5 124.9(5) . . ?
O6 C7 N1 126.0(5) . . ?
O5 C7 N1 109.1(5) . . ?
C13 C8 C9 119.5(5) . . ?
C13 C8 N1 122.3(5) . . ?
C9 C8 N1 118.2(5) . . ?
C10 C9 C8 120.3(5) . . ?
C10 C9 H9 119.9 . . ?
C8 C9 H9 119.9 . . ?
C11 C10 C9 120.1(5) . . ?
C11 C10 H10 120.0 . . ?
C9 C10 H10 120.0 . . ?
C12 C11 C10 119.1(5) . . ?
C12 C11 H11 120.5 . . ?
C10 C11 H11 120.5 . . ?
C13 C12 C11 121.3(5) . . ?
C13 C12 H12 119.4 . . ?
C11 C12 H12 119.4 . . ?
C12 C13 C8 119.7(5) . . ?
C12 C13 H13 120.1 . . ?
C8 C13 H13 120.1 . . ?
C19 C14 C15 120.1(5) . . ?
C19 C14 S1 115.5(4) . . ?
C15 C14 S1 124.3(4) . . ?
C14 C15 C16 118.6(5) . . ?
C14 C15 H15 120.7 . . ?
C16 C15 H15 120.7 . . ?
C17 C16 C15 120.9(6) . . ?
C17 C16 H16 119.5 . . ?
C15 C16 H16 119.5 . . ?
C18 C17 C16 119.5(5) . . ?
C18 C17 H17 120.2 . . ?
C16 C17 H17 120.2 . . ?
C17 C18 C19 120.1(5) . . ?
C17 C18 H18 119.9 . . ?
C19 C18 H18 119.9 . . ?
C14 C19 C18 120.6(5) . . ?
C14 C19 H19 119.7 . . ?
C18 C19 H19 119.7 . . ?
O2 C20 C21 109.7(5) . . ?
O2 C20 H20A 109.7 . . ?
C21 C20 H20A 109.7 . . ?
O2 C20 H20B 109.7 . . ?
C21 C20 H20B 109.7 . . ?
H20A C20 H20B 108.2 . . ?
C26 C21 C22 118.9(5) . . ?
C26 C21 C20 121.5(5) . . ?
C22 C21 C20 119.5(5) . . ?
C23 C22 C21 120.3(5) . . ?
C23 C22 H22 119.9 . . ?
C21 C22 H22 119.9 . . ?
C22 C23 C24 121.1(6) . . ?
C22 C23 H23 119.4 . . ?
C24 C23 H23 119.4 . . ?
C23 C24 C25 118.9(6) . . ?
C23 C24 H24 120.5 . . ?
C25 C24 H24 120.5 . . ?
C26 C25 C24 120.3(6) . . ?
C26 C25 H25 119.8 . . ?
C24 C25 H25 119.8 . . ?
C25 C26 C21 120.4(5) . . ?
C25 C26 H26 119.8 . . ?
C21 C26 H26 119.8 . . ?
O3 C27 C28 107.6(4) . . ?
O3 C27 H27A 110.2 . . ?
C28 C27 H27A 110.2 . . ?
O3 C27 H27B 110.2 . . ?
C28 C27 H27B 110.2 . . ?
H27A C27 H27B 108.5 . . ?
C33 C28 C29 118.4(6) . . ?
C33 C28 C27 120.8(5) . . ?
C29 C28 C27 120.8(5) . . ?
C30 C29 C28 120.7(6) . . ?
C30 C29 H29 119.7 . . ?
C28 C29 H29 119.7 . . ?
C31 C30 C29 120.5(6) . . ?
C31 C30 H30 119.8 . . ?
C29 C30 H30 119.8 . . ?
C32 C31 C30 119.3(6) . . ?
C32 C31 H31 120.3 . . ?
C30 C31 H31 120.3 . . ?
C31 C32 C33 120.1(6) . . ?
C31 C32 H32 120.0 . . ?
C33 C32 H32 120.0 . . ?
C28 C33 C32 121.1(6) . . ?
C28 C33 H33 119.5 . . ?
C32 C33 H33 119.5 . . ?
O4 C34 C35 111.5(5) . . ?
O4 C34 H34A 109.3 . . ?
C35 C34 H34A 109.3 . . ?
O4 C34 H34B 109.3 . . ?
C35 C34 H34B 109.3 . . ?
H34A C34 H34B 108.0 . . ?
C36 C35 C40 119.7(5) . . ?
C36 C35 C34 117.9(5) . . ?
C40 C35 C34 122.3(5) . . ?
C35 C36 C37 121.1(6) . . ?
C35 C36 H36 119.4 . . ?
C37 C36 H36 119.4 . . ?
C38 C37 C36 119.2(6) . . ?
C38 C37 H37 120.4 . . ?
C36 C37 H37 120.4 . . ?
C37 C38 C39 120.5(6) . . ?
C37 C38 H38 119.7 . . ?
C39 C38 H38 119.7 . . ?
C38 C39 C40 120.0(6) . . ?
C38 C39 H39 120.0 . . ?
C40 C39 H39 120.0 . . ?
C35 C40 C39 119.4(5) . . ?
C35 C40 H40 120.3 . . ?
C39 C40 H40 120.3 . . ?
 
loop_
 _geom_torsion_atom_site_label_1
 _geom_torsion_atom_site_label_2
 _geom_torsion_atom_site_label_3
 _geom_torsion_atom_site_label_4
 _geom_torsion
 _geom_torsion_site_symmetry_1
 _geom_torsion_site_symmetry_2
 _geom_torsion_site_symmetry_3
 _geom_torsion_site_symmetry_4
 _geom_torsion_publ_flag
C5 O1 C1 C2 -64.3(5) . . . . ?
C5 O1 C1 S1 176.9(3) . . . . ?
C14 S1 C1 O1 -80.5(4) . . . . ?
C14 S1 C1 C2 159.5(3) . . . . ?
C20 O2 C2 C3 -119.6(5) . . . . ?
C20 O2 C2 C1 118.1(5) . . . . ?
O1 C1 C2 O2 172.1(4) . . . . ?
S1 C1 C2 O2 -67.1(5) . . . . ?
O1 C1 C2 C3 52.3(6) . . . . ?
S1 C1 C2 C3 173.1(4) . . . . ?
C27 O3 C3 C4 137.1(5) . . . . ?
C27 O3 C3 C2 -98.3(5) . . . . ?
O2 C2 C3 O3 72.8(5) . . . . ?
C1 C2 C3 O3 -166.3(4) . . . . ?
O2 C2 C3 C4 -164.5(4) . . . . ?
C1 C2 C3 C4 -43.5(6) . . . . ?
C34 O4 C4 C3 64.4(6) . . . . ?
C34 O4 C4 C5 -176.0(4) . . . . ?
O3 C3 C4 O4 -78.9(5) . . . . ?
C2 C3 C4 O4 159.9(4) . . . . ?
O3 C3 C4 C5 165.3(4) . . . . ?
C2 C3 C4 C5 44.2(6) . . . . ?
C1 O1 C5 C6 -166.8(4) . . . . ?
C1 O1 C5 C4 66.4(5) . . . . ?
O4 C4 C5 O1 -175.2(4) . . . . ?
C3 C4 C5 O1 -54.5(6) . . . . ?
O4 C4 C5 C6 61.0(5) . . . . ?
C3 C4 C5 C6 -178.3(5) . . . . ?
C7 O5 C6 C5 -143.2(4) . . . . ?
O1 C5 C6 O5 -68.4(5) . . . . ?
C4 C5 C6 O5 56.3(6) . . . . ?
C6 O5 C7 O6 9.8(8) . . . . ?
C6 O5 C7 N1 -171.5(4) . . . . ?
C8 N1 C7 O6 1.8(9) . . . . ?
C8 N1 C7 O5 -176.9(4) . . . . ?
C7 N1 C8 C13 -34.5(8) . . . . ?
C7 N1 C8 C9 147.6(5) . . . . ?
C13 C8 C9 C10 1.1(8) . . . . ?
N1 C8 C9 C10 179.1(5) . . . . ?
C8 C9 C10 C11 -0.3(9) . . . . ?
C9 C10 C11 C12 -0.4(9) . . . . ?
C10 C11 C12 C13 0.5(9) . . . . ?
C11 C12 C13 C8 0.3(9) . . . . ?
C9 C8 C13 C12 -1.0(8) . . . . ?
N1 C8 C13 C12 -179.0(5) . . . . ?
C1 S1 C14 C19 -161.7(4) . . . . ?
C1 S1 C14 C15 20.8(5) . . . . ?
C19 C14 C15 C16 0.0(8) . . . . ?
S1 C14 C15 C16 177.4(4) . . . . ?
C14 C15 C16 C17 -1.2(8) . . . . ?
C15 C16 C17 C18 1.9(9) . . . . ?
C16 C17 C18 C19 -1.5(9) . . . . ?
C15 C14 C19 C18 0.3(8) . . . . ?
S1 C14 C19 C18 -177.2(4) . . . . ?
C17 C18 C19 C14 0.4(9) . . . . ?
C2 O2 C20 C21 177.5(4) . . . . ?
O2 C20 C21 C26 16.3(7) . . . . ?
O2 C20 C21 C22 -165.6(5) . . . . ?
C26 C21 C22 C23 1.7(8) . . . . ?
C20 C21 C22 C23 -176.4(5) . . . . ?
C21 C22 C23 C24 -0.3(9) . . . . ?
C22 C23 C24 C25 -0.5(10) . . . . ?
C23 C24 C25 C26 -0.1(9) . . . . ?
C24 C25 C26 C21 1.4(9) . . . . ?
C22 C21 C26 C25 -2.2(8) . . . . ?
C20 C21 C26 C25 175.8(5) . . . . ?
C3 O3 C27 C28 -177.6(4) . . . . ?
O3 C27 C28 C33 83.8(6) . . . . ?
O3 C27 C28 C29 -95.9(6) . . . . ?
C33 C28 C29 C30 0.7(9) . . . . ?
C27 C28 C29 C30 -179.7(5) . . . . ?
C28 C29 C30 C31 0.7(9) . . . . ?
C29 C30 C31 C32 -1.8(9) . . . . ?
C30 C31 C32 C33 1.6(9) . . . . ?
C29 C28 C33 C32 -0.9(9) . . . . ?
C27 C28 C33 C32 179.4(6) . . . . ?
C31 C32 C33 C28 -0.2(9) . . . . ?
C4 O4 C34 C35 157.7(4) . . . . ?
O4 C34 C35 C36 145.8(5) . . . . ?
O4 C34 C35 C40 -36.1(8) . . . . ?
C40 C35 C36 C37 -1.7(8) . . . . ?
C34 C35 C36 C37 176.5(5) . . . . ?
C35 C36 C37 C38 2.4(8) . . . . ?
C36 C37 C38 C39 -1.3(9) . . . . ?
C37 C38 C39 C40 -0.4(9) . . . . ?
C36 C35 C40 C39 -0.1(9) . . . . ?
C34 C35 C40 C39 -178.1(5) . . . . ?
C38 C39 C40 C35 1.1(9) . . . . ?
 
loop_
 _geom_hbond_atom_site_label_D 
 _geom_hbond_atom_site_label_H 
 _geom_hbond_atom_site_label_A 
 _geom_hbond_distance_DH 
 _geom_hbond_distance_HA 
 _geom_hbond_distance_DA 
 _geom_hbond_angle_DHA 
 _geom_hbond_site_symmetry_A 
N1 H1B O6  0.88 2.32 3.164(6) 160.9 1_565
 
_refine_diff_density_max    0.289
_refine_diff_density_min   -0.343
_refine_diff_density_rms    0.071

_shelx_res_file
;

    shelxl.res created by SHELXL-2014/7


TITL 01pro
CELL  0.71075 16.16400 5.35100 19.09900 90.000 93.062 90.000
ZERR  2 0.00700 0.00200 0.00800 0.000 0.005 0.000
LATT -1
SYMM    -X, .50+Y,    -Z
SFAC C H N O S
UNIT 80 78 2 12 2
SHEL 99999.000000 0.000000
L.S. 20
FMAP 2
PLAN -25
HTAB
EQIV $1 x, y+1, z
HTAB N1 O6_$1
BOND $H
CONF
LIST 4
TEMP -180.0
ACTA
SIZE 0.580 0.030 0.010
WGHT    0.032100    0.372300
FVAR       1.84926
S1    5    0.406695    0.062698    0.354493    11.00000    0.02658    0.01871 =
         0.02351   -0.00181   -0.00484    0.00275
O1    4    0.393721   -0.236503    0.244051    11.00000    0.02631    0.02393 =
         0.01296   -0.00085    0.00143   -0.00369
O2    4    0.232370   -0.158707    0.368446    11.00000    0.02728    0.01596 =
         0.01791    0.00054    0.00730    0.00415
O3    4    0.141203   -0.269362    0.237402    11.00000    0.02124    0.02286 =
         0.01992    0.00350    0.00275    0.00328
O4    4    0.243051   -0.667729    0.164434    11.00000    0.01620    0.02058 =
         0.02289   -0.00062   -0.00002    0.00032
O5    4    0.398784   -0.329933    0.094207    11.00000    0.03017    0.01943 =
         0.01399   -0.00059    0.00190   -0.00117
O6    4    0.395106   -0.635840    0.011338    11.00000    0.03245    0.01933 =
         0.02083   -0.00400    0.00431   -0.00279
N1    3    0.397093   -0.218336   -0.017077    11.00000    0.03671    0.01103 =
         0.01557   -0.00055    0.00203    0.00036
AFIX  43
H1B   2    0.400409   -0.067405    0.001155    11.00000   -1.20000
AFIX   0
C1    1    0.361041   -0.203882    0.310192    11.00000    0.02392    0.01996 =
         0.01646   -0.00126    0.00326   -0.00010
AFIX  13
H1A   2    0.371868   -0.357040    0.339254    11.00000   -1.20000
AFIX   0
C2    1    0.267388   -0.157908    0.301500    11.00000    0.02799    0.01859 =
         0.01010    0.00137    0.00354    0.00220
AFIX  13
H2    2    0.257360    0.008788    0.278946    11.00000   -1.20000
AFIX   0
C3    1    0.223311   -0.359030    0.256542    11.00000    0.01822    0.02010 =
         0.01719    0.00457   -0.00252    0.00343
AFIX  13
H3    2    0.218266   -0.512686    0.285809    11.00000   -1.20000
AFIX   0
C4    1    0.268183   -0.427292    0.192154    11.00000    0.02044    0.01359 =
         0.01420   -0.00259   -0.00029   -0.00246
AFIX  13
H4    2    0.258787   -0.295770    0.155389    11.00000   -1.20000
AFIX   0
C5    1    0.360694   -0.456776    0.210094    11.00000    0.01923    0.01693 =
         0.01014   -0.00046    0.00066   -0.00082
AFIX  13
H5    2    0.367655   -0.597896    0.244226    11.00000   -1.20000
AFIX   0
C6    1    0.411199   -0.517704    0.148489    11.00000    0.02030    0.02113 =
         0.01708    0.00051   -0.00160    0.00050
AFIX  23
H6A   2    0.470612   -0.525043    0.163885    11.00000   -1.20000
H6B   2    0.394736   -0.683579    0.129482    11.00000   -1.20000
AFIX   0
C7    1    0.397382   -0.415932    0.027841    11.00000    0.02055    0.02565 =
         0.01496   -0.00628    0.00434    0.00140
C8    1    0.391824   -0.238856   -0.091150    11.00000    0.02250    0.01969 =
         0.01165   -0.00368   -0.00014   -0.00234
C9    1    0.350993   -0.050003   -0.129705    11.00000    0.02538    0.01995 =
         0.02427   -0.00102    0.00262    0.00277
AFIX  43
H9    2    0.327033    0.086079   -0.106079    11.00000   -1.20000
AFIX   0
C10   1    0.345228   -0.060099   -0.202453    11.00000    0.02741    0.02504 =
         0.02062    0.00306    0.00348    0.00376
AFIX  43
H10   2    0.317106    0.068501   -0.228446    11.00000   -1.20000
AFIX   0
C11   1    0.380509   -0.257890   -0.237251    11.00000    0.04108    0.02773 =
         0.01635   -0.00035    0.00376   -0.00424
AFIX  43
H11   2    0.376437   -0.266391   -0.286999    11.00000   -1.20000
AFIX   0
C12   1    0.421758   -0.442789   -0.198390    11.00000    0.03481    0.01527 =
         0.02339   -0.00460    0.00352    0.00098
AFIX  43
H12   2    0.446345   -0.577828   -0.221995    11.00000   -1.20000
AFIX   0
C13   1    0.427810   -0.434518   -0.125994    11.00000    0.02621    0.01602 =
         0.01817    0.00144    0.00271    0.00053
AFIX  43
H13   2    0.456535   -0.562497   -0.100218    11.00000   -1.20000
AFIX   0
C14   1    0.503371   -0.041515    0.390739    11.00000    0.02471    0.01373 =
         0.01432    0.00175    0.00363   -0.00403
C15   1    0.544967   -0.249742    0.367544    11.00000    0.02945    0.02166 =
         0.01711   -0.00128    0.00181   -0.00551
AFIX  43
H15   2    0.521040   -0.351771    0.331134    11.00000   -1.20000
AFIX   0
C16   1    0.622859   -0.306471    0.398848    11.00000    0.02992    0.02109 =
         0.03090    0.00420    0.00165    0.00381
AFIX  43
H16   2    0.651628   -0.450350    0.384084    11.00000   -1.20000
AFIX   0
C17   1    0.658801   -0.155317    0.451268    11.00000    0.02470    0.03200 =
         0.03357    0.00609   -0.00881    0.00144
AFIX  43
H17   2    0.712483   -0.192741    0.471189    11.00000   -1.20000
AFIX   0
C18   1    0.616301    0.047872    0.473991    11.00000    0.03372    0.01878 =
         0.02398   -0.00019   -0.00719   -0.00418
AFIX  43
H18   2    0.639969    0.149548    0.510594    11.00000   -1.20000
AFIX   0
C19   1    0.538850    0.105535    0.443721    11.00000    0.02758    0.02295 =
         0.02253    0.00027    0.00109    0.00184
AFIX  43
H19   2    0.509864    0.247455    0.459529    11.00000   -1.20000
AFIX   0
C20   1    0.194842    0.069396    0.387119    11.00000    0.02814    0.02128 =
         0.02134    0.00127    0.00526    0.00612
AFIX  23
H20A  2    0.151376    0.115751    0.350965    11.00000   -1.20000
H20B  2    0.236891    0.204064    0.389729    11.00000   -1.20000
AFIX   0
C21   1    0.157218    0.041438    0.456818    11.00000    0.01725    0.01614 =
         0.02012    0.00015   -0.00177    0.00081
C22   1    0.101544    0.220491    0.478322    11.00000    0.02784    0.01901 =
         0.02470    0.00204    0.00530    0.00473
AFIX  43
H22   2    0.085276    0.353804    0.447752    11.00000   -1.20000
AFIX   0
C23   1    0.070091    0.205383    0.543372    11.00000    0.03804    0.02633 =
         0.03265   -0.00473    0.01505    0.00397
AFIX  43
H23   2    0.032362    0.329364    0.557507    11.00000   -1.20000
AFIX   0
C24   1    0.092177    0.014005    0.588513    11.00000    0.04738    0.02724 =
         0.02870   -0.00632    0.01688    0.00179
AFIX  43
H24   2    0.070378    0.005696    0.633672    11.00000   -1.20000
AFIX   0
C25   1    0.147086   -0.167779    0.566982    11.00000    0.04453    0.02555 =
         0.02105    0.00671    0.00794    0.00578
AFIX  43
H25   2    0.162957   -0.301166    0.597660    11.00000   -1.20000
AFIX   0
C26   1    0.178436   -0.154954    0.501460    11.00000    0.02726    0.02331 =
         0.02188   -0.00367    0.00561    0.00230
AFIX  43
H26   2    0.214859   -0.281646    0.486776    11.00000   -1.20000
AFIX   0
C27   1    0.076787   -0.361777    0.279895    11.00000    0.01899    0.03304 =
         0.03073    0.00322    0.00271    0.00122
AFIX  23
H27A  2    0.087050   -0.307548    0.329153    11.00000   -1.20000
H27B  2    0.075491   -0.546704    0.278709    11.00000   -1.20000
AFIX   0
C28   1   -0.004955   -0.256597    0.250164    11.00000    0.02455    0.02571 =
         0.02218    0.00047    0.00989   -0.00316
C29   1   -0.038360   -0.041311    0.278049    11.00000    0.03423    0.02668 =
         0.02478    0.00307    0.00324   -0.00430
AFIX  43
H29   2   -0.009587    0.041554    0.316009    11.00000   -1.20000
AFIX   0
C30   1   -0.113274    0.053776    0.251021    11.00000    0.03990    0.02510 =
         0.03010    0.00090    0.01041    0.00377
AFIX  43
H30   2   -0.135053    0.202073    0.270263    11.00000   -1.20000
AFIX   0
C31   1   -0.156425   -0.065694    0.196318    11.00000    0.03059    0.03495 =
         0.03375    0.00315    0.00697    0.01127
AFIX  43
H31   2   -0.208480   -0.003043    0.178778    11.00000   -1.20000
AFIX   0
C32   1   -0.123114   -0.277009    0.167420    11.00000    0.02281    0.04393 =
         0.03558   -0.00130   -0.00010   -0.00416
AFIX  43
H32   2   -0.151620   -0.358111    0.129017    11.00000   -1.20000
AFIX   0
C33   1   -0.047718   -0.371503    0.194515    11.00000    0.02284    0.03015 =
         0.03267   -0.00333    0.00793   -0.00011
AFIX  43
H33   2   -0.025364   -0.517362    0.174377    11.00000   -1.20000
AFIX   0
C34   1    0.159092   -0.685002    0.139102    11.00000    0.02166    0.03002 =
         0.04859   -0.01425   -0.01033    0.00384
AFIX  23
H34A  2    0.142159   -0.525622    0.116243    11.00000   -1.20000
H34B  2    0.123529   -0.712308    0.179028    11.00000   -1.20000
AFIX   0
C35   1    0.146507   -0.895111    0.087511    11.00000    0.02228    0.02066 =
         0.02304   -0.00295   -0.00639    0.00531
C36   1    0.072721   -1.022496    0.086458    11.00000    0.02505    0.02542 =
         0.02416   -0.00166    0.00309    0.00645
AFIX  43
H36   2    0.033151   -0.981744    0.119675    11.00000   -1.20000
AFIX   0
C37   1    0.054951   -1.210021    0.037624    11.00000    0.02323    0.02641 =
         0.02373   -0.00196    0.00012   -0.00163
AFIX  43
H37   2    0.002875   -1.292677    0.036232    11.00000   -1.20000
AFIX   0
C38   1    0.113415   -1.274231   -0.008468    11.00000    0.03269    0.02795 =
         0.03185   -0.01291   -0.00111   -0.00042
AFIX  43
H38   2    0.102231   -1.404631   -0.041378    11.00000   -1.20000
AFIX   0
C39   1    0.188515   -1.150870   -0.007479    11.00000    0.02900    0.03074 =
         0.02837   -0.00392    0.01066   -0.00084
AFIX  43
H39   2    0.228877   -1.197205   -0.039449    11.00000   -1.20000
AFIX   0
C40   1    0.205161   -0.957910    0.040531    11.00000    0.02880    0.02765 =
         0.02498   -0.00097   -0.00061   -0.00759
AFIX  43
H40   2    0.256371   -0.870693    0.040852    11.00000   -1.20000
AFIX   0
HKLF 4

REM  01pro
REM R1 =  0.0645 for    4437 Fo > 4sig(Fo)  and  0.1197 for all    7415 data
REM    433 parameters refined using      1 restraints

END

WGHT      0.0321      0.3723

REM Instructions for potential hydrogen bonds
HTAB N1 O6_$1
EQIV $2 x, y-1, z
HTAB C5 S1_$2
HTAB C13 O6
HTAB C15 O1
HTAB C20 S1
HTAB C27 O2

REM Highest difference peak  0.289,  deepest hole -0.343,  1-sigma level  0.071
Q1    1   0.3618  0.0755 -0.1057  11.00000  0.05    0.29
Q2    1   0.2618 -0.4389  0.2382  11.00000  0.05    0.28
Q3    1   0.0602 -0.8950 -0.0010  11.00000  0.05    0.27
Q4    1   0.7601 -0.1391  0.4919  11.00000  0.05    0.27
Q5    1  -0.2198 -0.0516  0.3591  11.00000  0.05    0.27
Q6    1   0.1991 -0.5685  0.1101  11.00000  0.05    0.27
Q7    1   0.1398 -0.1884  0.3511  11.00000  0.05    0.26
Q8    1  -0.1873  0.1377  0.2850  11.00000  0.05    0.26
Q9    1   0.2488 -0.2608  0.2723  11.00000  0.05    0.26
Q10   1   0.3964 -0.4156 -0.3309  11.00000  0.05    0.26
Q11   1  -0.0030 -1.1924  0.0079  11.00000  0.05    0.25
Q12   1   0.3645  0.0884  0.4140  11.00000  0.05    0.25
Q13   1   0.3435  0.1285  0.4208  11.00000  0.05    0.25
Q14   1  -0.1444  0.3003  0.3006  11.00000  0.05    0.25
Q15   1   0.2819 -0.9001  0.0498  11.00000  0.05    0.24
Q16   1   0.1956 -0.4583  0.5910  11.00000  0.05    0.24
Q17   1   0.3834 -0.4716  0.1794  11.00000  0.05    0.24
Q18   1   0.1857 -0.0548  0.3369  11.00000  0.05    0.24
Q19   1   0.3410 -0.4453  0.3504  11.00000  0.05    0.24
Q20   1   0.2420 -0.4097  0.2265  11.00000  0.05    0.24
Q21   1   0.0078 -0.2470  0.1526  11.00000  0.05    0.24
Q22   1  -0.1585 -0.2054  0.2870  11.00000  0.05    0.24
Q23   1   0.2751 -0.4442  0.3995  11.00000  0.05    0.24
Q24   1   0.3759 -0.3393  0.2153  11.00000  0.05    0.24
Q25   1   0.2040 -1.1925  0.0594  11.00000  0.05    0.23
;
_shelx_res_checksum   59809

_shelx_hkl_file
;
   0   0  -3 1289.95   92.85
   0   0   3 1143.82   96.58
   0   0  -3 1172.63   90.48
   0   0   3 1080.68   95.16
   0   0   4 6512.03  164.17
   0   0  -4 6387.80  167.74
   0   0   4 6240.06  144.85
   0   0  -513779.34  261.17
   0   0   513298.87  246.43
   0   0  -513115.54  233.37
   0   0   513861.34  243.64
   0   0  -6  440.37  103.55
   0   0   6  224.31   86.06
   0   0  -6   97.64   78.09
   0   0   6  224.48   69.94
   0   0  -7 -138.53   71.63
   0   0   7   16.69   53.85
   0   0  -7   56.76   59.23
   0   0   7   17.79   35.50
   0   0  -811371.51  399.47
   0   0   810512.60  356.71
   0   0  -810589.00  372.79
   0   0   810559.26  353.74
   0   0  -9 1666.97  170.05
   0   0  -9 1425.10  152.20
   0   0   9 1374.83  109.00
   0   0 -10   70.35   59.45
   0   0  10    7.86   32.51
   0   0 -11 7907.33  384.07
   0   0 -11 7851.41  373.91
   0   0  11 7402.25  337.10
   0   0 -12  -31.05   90.57
   0   0 -12    6.50   56.21
   0   0 -13  396.24  141.70
   0   0 -13  136.14   88.67
   0   0 -14   79.54   95.62
   0   0 -14  -47.91   63.04
   0   0 -15  670.51  171.27
   0   0 -15  520.04  135.45
   0   0 -16  143.26  118.07
   0   0 -16    0.34   64.30
   0   0 -17  172.85  121.21
   0   0 -17  126.33   89.82
   0   0 -18 2979.48  309.96
   0   0 -18 2528.70  237.28
   0   0 -19   99.48   68.42
   0   0 -20 2619.27  274.11
   0   0 -20 1670.90  406.20
   0   0 -21   67.08  121.18
   0   0 -21  -21.72   56.33
   0   0 -22  350.25  249.45
   0   0 -22   86.20   74.81
   0   0 -23   16.64  133.17
   0   0 -24  -73.66  124.80
   0   1   0   90.17   56.26
   0   1   0  133.77   93.03
   0  -1   0   84.95   74.37
   0  -1   0  111.91   76.05
   0   1   114752.13  322.42
   0   1  -114174.62  257.58
   0  -1  -114261.61  275.25
   0  -1  -114085.76  250.50
   0  -1  -114096.24  246.54
   0  -1   114324.39  263.32
   0   1  -226618.08  445.30
   0   1  -228353.31  481.95
   0   1   226904.73  444.52
   0  -1   226691.56  441.13
   0  -1  -227888.82  448.96
   0  -1  -227510.56  457.26
   0  -1   227072.00  454.08
   0  -1  -227806.04  448.84
   0   1   315187.78  265.79
   0  -1   314525.99  271.06
   0   1  -4 5977.81  136.59
   0   1  -4 6134.54  203.77
   0   1   4 5716.65  141.17
   0  -1  -4 6239.13  163.30
   0  -1   4 5824.75  135.49
   0  -1   4 5525.11  148.80
   0  -1  -4 6004.26  104.05
   0   1  -5 1910.26  139.63
   0   1  -5 1818.78  179.66
   0   1   5 1777.61  129.54
   0  -1  -5 1869.99  162.29
   0  -1   5 1806.37  109.48
   0  -1   5 1464.35  133.31
   0  -1  -5 1520.68   80.81
   0   1  -6  632.26  103.46
   0   1  -6  462.01  159.31
   0   1   6  580.01  107.77
   0  -1  -6  428.69  131.66
   0  -1   6  502.59   89.50
   0  -1   6  537.70  117.46
   0  -1  -6  520.56   61.52
   0   1  -7 2801.01  155.63
   0   1   7 2739.38  106.04
   0   1   7 2628.65  141.66
   0   1  -7 2739.97  212.81
   0  -1  -7 2714.67  178.17
   0  -1  -7 2576.64  115.53
   0  -1   7 2557.75  146.71
   0  -1   7 2653.52  115.96
   0   1  -8 6834.21  260.65
   0   1   8 6488.44  218.10
   0   1  -8 6879.84  312.13
   0  -1  -8 6653.08  273.92
   0  -1   8 6129.18  220.81
   0   1  -9 1642.18  150.59
   0   1   9 1468.08   93.56
   0   1  -9 1327.24  197.00
   0  -1  -9 1433.94  126.69
   0  -1  -9 1619.50  195.84
   0   1 -10 5357.84  285.98
   0   1  10 4626.88  214.65
   0   1 -10 5218.20  295.58
   0  -1 -10 4343.14  221.31
   0  -1 -10 5259.22  294.46
   0   1 -11   31.87   78.94
   0   1  11   -5.36   19.52
   0   1 -11   21.04   84.63
   0  -1 -11   31.88   45.37
   0  -1 -11   69.85  126.28
   0   1 -12  406.48  133.40
   0   1  12  387.64   48.31
   0   1 -12  483.45  158.31
   0  -1 -12  301.72  112.46
   0  -1 -12  458.24  145.39
   0   1 -13  859.57  154.63
   0   1  13  638.08   50.61
   0   1 -13 1071.30  161.20
   0  -1 -13  718.36   98.43
   0  -1 -13  853.90  149.54
   0   1 -14  -13.46  102.01
   0   1  14   14.31   22.03
   0   1 -14  183.30  121.59
   0  -1 -14   40.71   37.66
   0  -1 -14   76.51   89.53
   0   1 -15 4540.72  404.17
   0   1  15 3838.74  296.97
   0   1 -15 4591.78  399.63
   0  -1 -15 4078.02  329.41
   0  -1 -15 3420.47  314.84
   0   1 -16  768.39  215.53
   0   1 -16 1050.52  175.08
   0  -1 -16  854.14  162.30
   0  -1 -16  768.06  112.22
   0   1 -17  273.95  170.24
   0   1 -17   55.04   78.54
   0  -1 -17   47.58  103.57
   0  -1 -17  -22.41   41.54
   0   1 -18  261.12  154.78
   0   1 -18  235.21  119.36
   0  -1 -18  161.40  143.52
   0  -1 -18  144.21   73.19
   0   1 -19 1839.30  206.29
   0   1 -19 1415.67  252.62
   0  -1 -19 1832.65  199.02
   0  -1 -19 1481.87  333.00
   0   1 -20  119.31  124.90
   0   1 -20    1.76   45.02
   0  -1 -20  234.37  159.31
   0   1 -21   30.50  117.47
   0   1 -21  176.00  123.79
   0   1 -22  898.71  180.84
   0   1 -22  420.71  175.62
   0   1 -23  300.16  171.89
   0   1 -23   78.72   30.34
   0  -1 -23  -24.85  129.16
   0   1 -24  497.34  204.33
   0   1 -24  319.61  193.27
   0  -1 -24  507.94  201.35
   0   2   0 3606.87  128.78
   0   2   0 3390.55  204.64
   0  -2   0 3416.39  159.64
   0  -2   0 3403.76  162.76
   0   2   1  813.29  108.37
   0   2   1  880.02  175.30
   0   2  -1  765.29   91.09
   0   2  -1  833.06  293.95
   0  -2   1  757.88   74.30
   0  -2  -1  815.55   72.48
   0  -2  -1  818.98   91.23
   0  -2   1  792.75   98.89
   0   2  -2 1755.58  110.91
   0   2  -2 2030.39  150.89
   0   2   2 1983.03  113.30
   0  -2  -2 1644.12  119.66
   0  -2  -2 1612.19  115.49
   0  -2   2 1635.50   80.91
   0  -2  -2 1733.39  108.44
   0  -2   2 1598.93  105.29
   0   2  -3 1020.51   96.28
   0   2  -3 1159.59  180.29
   0  -2  -3 1002.01  149.11
   0  -2   3 1041.06   79.51
   0  -2  -3 1056.65  133.80
   0  -2  -3 1067.35   76.03
   0  -2   3  809.00   85.46
   0  -2  -3 1021.68   90.57
   0   2  -4 9288.67  318.53
   0   2  -4 9822.87  377.59
   0  -2  -4 8855.91  305.96
   0  -2   4 9346.23  316.60
   0  -2  -4 9498.05  344.83
   0  -2  -4 9123.95  306.43
   0  -2   4 9513.06  330.06
   0  -2  -4 8987.09  299.52
   0   2  -5  547.77   97.08
   0   2  -5  894.43  209.41
   0   2   5  499.05   65.90
   0  -2  -5  641.96  144.09
   0  -2   5  519.56   64.19
   0  -2  -5  447.95   54.61
   0  -2  -5  573.35   44.86
   0   2  -6 4418.72  233.55
   0   2  -6 4930.65  298.28
   0  -2   6 4197.99  206.29
   0  -2  -6 4317.69  232.72
   0  -2  -6 4331.50  200.76
   0  -2  -6 4354.62  197.58
   0   2  -7 6014.39  294.69
   0   2  -7 6232.13  356.34
   0  -2  -7 6157.54  325.12
   0  -2  -7 5712.63  257.91
   0  -2   7 5272.71  251.91
   0   2  -8 1985.06  150.56
   0   2  -8 1888.41  220.62
   0  -2  -8 1861.84  193.08
   0  -2  -8 1953.85  113.33
   0  -2   8 1873.34  127.75
   0   2  -9  554.44  119.80
   0   2  -9  156.48  157.93
   0  -2  -9  181.63  121.37
   0   2 -10  907.98  132.15
   0   2 -10  965.02  225.51
   0  -2 -10  845.24  155.47
   0  -2 -10  651.44   33.15
   0   2 -11  840.51  110.59
   0   2 -11 1005.10  216.03
   0  -2 -11  914.40  187.53
   0  -2 -11  580.00   38.75
   0   2 -12 3968.90  263.31
   0   2 -12 4170.00  316.18
   0  -2 -12 3939.64  284.59
   0  -2 -12 3416.72  190.47
   0   2 -13 5543.22  447.84
   0   2 -13 5836.05  506.62
   0  -2 -13 5645.04  471.57
   0  -2 -13 4593.24  352.18
   0   2 -14 1879.43  141.49
   0   2 -14 1886.89  230.81
   0  -2 -14 2080.74  226.50
   0  -2 -14 1388.04  125.47
   0   2 -15 3624.66  202.92
   0   2 -15 3625.08  260.88
   0  -2 -15 3930.54  238.41
   0   2 -16 1491.88  174.08
   0   2 -16 1532.12  244.52
   0  -2 -16 1750.12  224.38
   0  -2 -16  972.67  195.61
   0   2 -17  237.68  132.97
   0   2 -17  -13.91  112.70
   0  -2 -17  708.19  189.36
   0   2 -18  728.33  215.11
   0   2 -18  332.77  123.04
   0  -2 -18   57.91  101.84
   0   2 -19  151.36   97.13
   0   2 -19  144.24   67.90
   0  -2 -19  219.18  159.40
   0   2 -20  218.09  102.23
   0   2 -20   52.30   95.78
   0  -2 -20  328.40  182.45
   0   2 -21  -38.40   97.92
   0   2 -21   20.67   65.08
   0  -2 -21   49.62  113.01
   0   2 -22   33.67   97.20
   0   2 -22   16.33   72.79
   0  -2 -22  -63.15  109.51
   0   2 -23  665.28  186.37
   0   2 -23  147.36   95.98
   0  -2 -23  145.37  157.85
   0   3   0   25.74   33.54
   0   3   0  -12.50   67.49
   0  -3   0   59.79   45.03
   0  -3   0   14.77   44.69
   0   3  -1 6392.46  333.49
   0   3  -1 6251.75  309.77
   0   3   1 6657.02  370.73
   0  -3  -1 5667.97  278.50
   0  -3  -1 5847.99  272.29
   0  -3   1 5707.62  265.34
   0  -3  -1 5692.73  264.71
   0   3  -2 2676.20  177.66
   0   3   2 2562.62  164.03
   0   3  -2 2542.17  215.16
   0  -3  -2 2402.06  166.79
   0  -3  -2 2132.31  131.13
   0  -3   2 2148.77  130.78
   0  -3  -2 2052.27  123.80
   0   3  -3  833.34   86.39
   0   3  -3 1094.19  405.29
   0  -3  -3  973.88  118.15
   0  -3   3  920.62   58.86
   0  -3  -3 1210.37  103.96
   0  -3  -3  954.58   55.51
   0  -3  -3 1054.30  105.06
   0   3  -4   -5.35   43.72
   0   3  -4   -1.45   88.95
   0  -3   4  -16.71   29.14
   0  -3  -4  -15.56   51.08
   0  -3  -4  -12.03   21.68
   0  -3  -4   -7.55   34.33
   0   3  -5  506.41  138.72
   0   3  -5  566.30  263.25
   0  -3   5  604.68   57.85
   0  -3  -5  429.19   87.28
   0  -3  -5  546.65   52.55
   0  -3  -5  481.24   71.71
   0   3  -6   84.26   67.76
   0   3  -6  -15.02  103.05
   0  -3   6   25.38   30.08
   0  -3  -6   90.40   93.90
   0  -3  -6   -6.06   17.24
   0  -3  -6   -0.10   16.59
   0   3  -7  176.80   89.72
   0   3  -7  108.35  110.49
   0  -3  -7  468.09  119.42
   0  -3  -7  245.31   62.06
   0  -3  -7  187.29   51.27
   0   3  -8  988.10   95.07
   0  -3  -8 1022.61  146.20
   0  -3  -8  761.50   25.69
   0   3  -9 4249.56  257.96
   0   3  -9 4451.52  313.84
   0  -3  -9 4719.34  308.97
   0   3 -10  501.03  127.30
   0   3 -10   30.43  107.97
   0  -3 -10  389.33  141.38
   0   3 -11 1907.25  194.34
   0   3 -11 1925.95  267.64
   0  -3 -11 1837.60  209.54
   0   3 -12 1430.32  165.11
   0   3 -12 1192.09  186.23
   0  -3 -12 1331.17  174.75
   0   3 -13 1867.94  176.83
   0   3 -13 1823.76  403.47
   0  -3 -13 1680.36  213.53
   0   3 -14   29.49   78.34
   0   3 -14   61.23   44.38
   0  -3 -14   19.47   95.92
   0   3 -15  553.37  152.97
   0   3 -15  703.34  214.59
   0  -3 -15  716.82  210.19
   0   3 -16 1075.06  138.96
   0   3 -16  777.74  222.62
   0  -3 -16  891.35  201.86
   0   3 -17  419.06  151.57
   0   3 -17  100.28   73.82
   0  -3 -17   39.97   89.39
   0   3 -18  276.74  144.85
   0   3 -18  146.80  121.43
   0  -3 -18  270.04  141.22
   0   3 -19  972.98  174.32
   0   3 -19  436.80  151.55
   0  -3 -19  570.81  144.62
   0   3 -20  263.99  177.59
   0   3 -20  122.19   95.97
   0  -3 -20   76.96  112.67
   0   3 -21   46.02   95.84
   0   3 -21  205.35  178.25
   0  -3 -21  -56.63  109.55
   0   3 -22  145.88   96.45
   0   3 -22   92.88  100.90
   0  -3 -22  256.48  129.63
   0   4   0 7211.43 1307.95
   0   4  -1  144.44   79.17
   0   4   1  193.41   70.86
   0   4  -1  157.41  101.20
   0  -4  -1  121.16   80.75
   0   4  -2  753.43  196.33
   0   4  -2  919.95  207.23
   0  -4  -2  673.59   93.38
   0  -4  -2  743.08  110.02
   0   4  -3 1020.79  202.03
   0   4  -3 1096.12  243.05
   0  -4  -3 1026.58  130.43
   0  -4  -3  873.10  120.17
   0   4  -4  137.71   87.27
   0   4  -4  106.54  109.85
   0  -4  -4  139.69   92.12
   0  -4  -4   34.01   38.66
   0   4  -5  642.59  137.42
   0   4  -5  858.92  211.36
   0  -4  -5  549.37  131.26
   0  -4  -5  442.54   60.62
   0  -4  -5  535.05   87.31
   0   4  -6 3080.39  279.64
   0   4  -6 3342.10  526.79
   0  -4  -6 2729.56  245.90
   0  -4  -6 2396.31  189.40
   0  -4  -6 2548.00  205.18
   0   4  -7  427.78  119.11
   0   4  -7  229.24  168.26
   0  -4  -7  348.96  118.85
   0  -4  -7  285.94   37.55
   0  -4  -7  394.79   56.92
   0   4  -8  443.84  112.54
   0   4  -8  525.15  183.40
   0  -4  -8  663.33  124.34
   0  -4  -8  405.87   36.58
   0   4  -9  353.79  119.24
   0   4  -9  223.68  135.50
   0  -4  -9  284.62  134.62
   0   4 -10 1458.91  177.49
   0   4 -10 1555.34  466.05
   0  -4 -10 1484.99  179.31
   0   4 -11  753.21  126.83
   0  -4 -11  681.40  166.87
   0   4 -12  321.95  120.23
   0   4 -12  161.05  138.45
   0  -4 -12  593.76  160.02
   0   4 -13  743.09  197.65
   0   4 -13  945.74  276.24
   0  -4 -13  751.09  223.40
   0   4 -14  672.74  114.56
   0   4 -14  680.25  150.08
   0  -4 -14  509.24  163.00
   0   4 -15  820.87  152.35
   0   4 -15  790.24  163.83
   0  -4 -15  787.16  166.57
   0   4 -16  508.40  126.47
   0   4 -16  200.76  113.23
   0  -4 -16  257.52  138.50
   0   4 -17  207.74   72.84
   0   4 -17   41.75   94.86
   0  -4 -17  201.37  122.02
   0   4 -18 1825.52  731.31
   0   4 -18  729.62  259.40
   0  -4 -18 1252.42  301.37
   0   4 -19  164.67  106.55
   0  -4 -19  -14.13   88.40
   0   4 -20  137.54  125.55
   0   4 -20  -17.51  130.88
   0  -4 -20   88.67  169.60
   0   5   0  103.39  113.05
   0  -5   0  -65.64   51.47
   0   5  -1  849.56  223.01
   0  -5  -1  679.28  117.44
   0  -5   1  741.61  118.01
   0  -5  -1  720.30  117.63
   0   5  -2   63.52   53.27
   0   5  -2  132.06  108.77
   0  -5  -2   47.00   53.52
   0  -5  -2  226.99  104.56
   0   5  -3 1131.70  185.25
   0   5  -3 1668.87  357.30
   0  -5  -3 1387.06  152.10
   0  -5  -3 1470.12  143.83
   0   5  -4  620.19  159.72
   0   5  -4  826.49  235.31
   0  -5  -4  722.60  138.05
   0  -5  -4  867.72  149.32
   0   5  -5  382.44  129.46
   0   5  -5  676.42  223.58
   0  -5  -5  655.47  143.16
   0  -5  -5  563.35  105.06
   0   5  -6  101.04   43.50
   0   5  -6  205.69  129.38
   0  -5  -6  247.88  110.89
   0  -5  -6  232.73   73.64
   0   5  -7  143.50   86.79
   0   5  -7  225.64  125.09
   0  -5  -7  209.50   95.79
   0   5  -8  983.74  129.75
   0   5  -8 1091.07  390.26
   0  -5  -8  782.64  149.69
   0   5  -9  551.15  133.02
   0   5  -9  538.21  196.10
   0  -5  -9  485.78  153.42
   0   5 -10  169.38   98.74
   0   5 -10   11.60  153.27
   0  -5 -10  112.94  102.33
   0   5 -11  600.86  232.94
   0   5 -11  509.85  220.17
   0  -5 -11  828.27  149.36
   0   5 -12   65.99   56.61
   0   5 -12   93.15  162.40
   0  -5 -12  264.83  163.34
   0   5 -13  342.94  135.86
   0   5 -13  432.34  154.48
   0  -5 -13  117.80   86.92
   0   5 -14  107.00   58.72
   0   5 -14  404.22  243.34
   0  -5 -14   45.39   95.25
   0  -5 -15  139.39   92.94
   0   5 -16   28.61   58.24
   0  -5 -16  123.13  128.71
   0   5 -17  113.89  100.03
   0  -5 -17  489.59  147.31
   0  -6   0  837.93  125.32
   0  -6  -1  605.90  115.58
   0  -6   1  742.61  119.49
   0  -6  -2  201.43   78.82
   0  -6  -2  320.16  109.78
   0  -6   2  385.49  167.24
   0   6  -3   -0.92   98.88
   0  -6  -3   78.78   66.50
   0   6  -4   63.51   69.33
   0  -6  -4  176.51   79.20
   0   6  -5  431.44  136.57
   0  -6  -5  555.50  118.88
   0   6  -6  154.77  108.06
   0  -6  -6  116.78   56.56
   0   6  -7 1037.51  488.71
   0  -6  -7 1617.74  178.03
   0   6  -8  116.85   96.77
   0  -6  -8  479.52  181.08
   0   6  -9  475.42  253.93
   0  -6  -9  662.63  201.99
   0   6 -10  211.85  197.47
   0  -6 -10  403.66  149.88
   0   6 -11  121.40  138.90
   0  -6 -11  -36.12   70.51
   0   6 -12   -8.61  123.87
   0  -6 -12  -20.57   68.35
   1   0 -24  868.79  228.20
   1   0 -23  267.39  199.43
   1   0 -22  163.49  136.08
   1   0 -22   13.51   30.27
   1   0 -21  319.35  183.89
   1   0 -21  120.34   63.31
   1   0 -20  494.96  182.33
   1   0 -20  300.83   99.71
   1   0 -19  628.79  217.36
   1   0 -19  526.60  161.03
   1   0 -18   48.64  119.62
   1   0 -18  -28.78   64.42
   1   0 -17    5.95  113.09
   1   0 -17   90.16   78.44
   1   0 -16  510.89  182.33
   1   0 -16  662.04  186.45
   1   0 -15  225.13  134.02
   1   0 -15  317.89  110.46
   1   0 -14  606.35  147.00
   1   0 -14  561.90  122.53
   1   0 -13  162.56   87.05
   1   0 -12   -3.48   51.83
   1   0 -11  248.53   93.64
  -1   0  11  291.17   57.86
   1   0 -10 3327.32  197.89
  -1   0  10 3066.41  157.65
   1   0  -9  548.87  176.13
   1   0  -9  581.70  121.97
  -1   0   9  596.43   77.14
   1   0  -8 2983.96  174.18
  -1   0   8 3075.82  140.59
   1   0  -8 3210.48  174.78
  -1   0   8 2966.50  123.65
   1   0  -7 2207.91  165.06
  -1   0   7 2020.17  122.58
   1   0  -7 2179.67  160.62
  -1   0   7 2032.65  115.83
   1   0  -6  189.67  101.19
  -1   0   6  209.64   81.98
   1   0  -6  230.34   86.97
  -1   0   6  191.91   57.94
   1   0  -5 7351.90  159.92
  -1   0   5 7407.72  147.30
   1   0  -466692.88 1621.33
  -1   0   465189.64 1572.20
   1   0  -459746.78 1447.50
  -1   0   462349.33 1501.52
   1   0  -3 4714.78  119.46
  -1   0   3 4637.37  148.18
   1   0  -3 4584.29  119.14
  -1   0   3 4574.85  129.15
  -1   0  -2  -35.56   31.20
  -1   0  -3 1232.74  126.86
   1   0   3 1189.84  117.83
  -1   0  -3 1204.85  106.80
   1   0   3 1231.85  108.38
  -1   0  -4  248.53  114.87
   1   0   4   11.36   57.27
  -1   0  -4   23.79   59.30
   1   0   4    0.85   43.24
  -1   0  -5  -72.12   68.52
   1   0   5  -41.29   57.49
  -1   0  -5  -14.71   47.77
   1   0   5    2.80   40.64
  -1   0  -6 6937.04  169.34
   1   0   6 6781.28  161.33
  -1   0  -6 6883.44  167.14
   1   0   6 6980.29  150.25
  -1   0  -7 2529.51  169.62
   1   0   7 2321.64  138.93
  -1   0  -7 2305.95  170.08
   1   0   7 2409.88  127.29
  -1   0  -8 2725.94  161.84
   1   0   8 2534.88  126.71
  -1   0  -8 2564.46  177.70
   1   0   8 2591.62  123.56
  -1   0  -916935.39  772.81
  -1   0  -916150.87  740.00
   1   0   916648.20  750.37
  -1   0 -10  906.36  141.75
  -1   0 -10  752.91  124.35
   1   0  10  818.77   77.39
  -1   0 -11  307.27  132.79
  -1   0 -11  247.22  102.49
   1   0  11   96.54   43.53
  -1   0 -12 1404.58  171.26
  -1   0 -12 1088.50  123.69
  -1   0 -13  551.41  168.94
  -1   0 -13  147.38  107.12
  -1   0 -14 3431.77  249.43
  -1   0 -14 3226.41  239.79
  -1   0 -15   -8.57  100.86
  -1   0 -15  -65.29   69.18
  -1   0 -16 1088.30  200.58
  -1   0 -16 1144.43  172.32
  -1   0 -17  -11.35  123.08
  -1   0 -17  195.20   92.13
  -1   0 -18 1343.30  232.67
  -1   0 -18 1030.01  150.76
  -1   0 -19 1436.92  191.91
  -1   0 -19 1158.80  144.25
  -1   0 -20  377.77  201.73
  -1   0 -20  236.85   99.50
  -1   0 -21  391.61  213.18
  -1   0 -21  466.29  118.98
  -1   0 -22   86.93  126.50
  -1   0 -22  469.65  160.83
  -1   0 -23   -2.03  130.15
  -1   0 -24  386.57  174.62
   1   1 -24   90.68  114.88
   1   1 -24   55.74   96.91
   1   1 -23  654.77  228.81
   1   1 -23  222.67  106.48
   1  -1 -23  678.27  273.55
   1   1 -22    7.51  110.78
   1   1 -22   32.92   86.06
   1  -1 -22   -8.64  117.07
   1   1 -21  194.77  134.27
   1   1 -21  198.15   71.34
   1  -1 -21  119.25  107.60
   1   1 -20  240.18  188.03
   1   1 -20  216.66  145.67
   1  -1 -20  197.55  160.38
   1   1 -19   83.05  158.79
   1   1 -19  -63.32   84.49
   1  -1 -19   -2.92  113.54
   1  -1 -19  108.53   63.67
   1   1 -18 2154.98  244.95
   1   1 -18 1541.76  464.02
   1  -1 -18 1988.11  248.11
   1  -1 -18 1685.37  294.06
   1   1 -17  347.59  190.11
   1   1 -17   95.44  105.80
   1  -1 -17  254.69  171.52
   1  -1 -17  190.69   77.76
   1   1 -16 1987.12  221.98
   1   1 -16 1813.60  423.14
   1  -1 -16 1948.92  194.81
   1  -1 -16 1632.98  272.46
   1   1 -15 2076.14  267.44
  -1   1  15 1798.92  148.02
   1   1 -15 2095.36  454.80
   1  -1 -15 1732.39  275.70
   1  -1 -15 2097.54  228.09
   1   1 -14   97.96   97.99
  -1   1  14   43.23   38.37
   1   1 -14  354.68  127.32
   1  -1 -14  129.98   63.06
   1  -1 -14  -61.87   91.50
   1   1 -13  628.17  154.80
  -1   1  13  426.46   48.64
   1   1 -13  462.26  159.58
   1  -1 -13  459.98   96.02
   1  -1 -13  474.52  135.27
   1   1 -12  196.79   98.76
  -1   1  12  167.74   52.69
   1   1 -12  166.80   89.59
   1  -1 -12  261.53  100.51
   1  -1 -12  373.59  126.24
   1   1 -11  591.82  157.57
  -1   1  11  388.23   50.02
   1   1 -11  383.56  145.12
   1  -1 -11  441.38  101.46
   1  -1 -11  459.39  157.98
   1   1 -10  297.37  108.88
  -1   1  10  250.13   42.41
   1   1 -10  359.02  162.69
   1  -1 -10  185.59   60.52
   1  -1 -10  219.60   95.68
   1   1  -9  155.02  114.62
  -1   1   9   71.12   25.09
   1   1  -9   19.63   86.76
   1  -1  -9   91.85   48.73
   1  -1  -9  149.58   88.60
   1   1  -8 1616.11  132.87
   1   1  -8 1365.21  185.13
  -1   1   8 1418.92   60.74
   1  -1  -8 1575.80  157.21
  -1  -1   8 1381.95   97.08
  -1  -1   8 1341.02  107.88
   1  -1  -8 1526.76  208.64
   1   1  -7 3768.44  189.22
   1   1  -7 3576.82  249.27
  -1   1   7 3274.80  138.24
  -1  -1   7 3350.08  139.82
   1  -1  -7 3231.34  153.34
   1  -1  -7 3578.65  185.95
  -1  -1   7 3181.31  142.84
   1   1  -6 3986.97  217.49
  -1   1   6 3732.06  131.91
  -1  -1   6 3680.61  130.08
   1  -1  -6 3551.88  161.29
   1  -1  -6 3686.06  169.62
  -1  -1   6 3649.45  164.09
   1   1  -5 5779.01  145.22
  -1   1   5 5495.44  128.77
  -1  -1   5 5884.81  141.41
   1  -1  -5 5828.33  156.50
  -1  -1   5 5647.85  163.84
   1   1  -437348.00  607.90
  -1   1   436101.51  583.60
  -1  -1   435288.35  572.28
   1  -1  -436200.72  589.88
  -1  -1   434969.73  585.89
   1   1  -333296.53  546.22
   1   1  -334915.63  639.53
  -1   1   332318.64  522.35
   1  -1  -333612.31  544.96
  -1  -1   333427.97  541.31
  -1  -1   332716.96  542.14
   1   1  -211287.89  228.73
   1   1  -211472.98  244.87
  -1   1   210664.53  197.91
  -1   1   211034.25  186.23
   1  -1  -211281.41  211.64
  -1  -1   211184.33  205.74
  -1  -1   210777.58  212.22
   1  -1  -211367.27  186.85
   1   1  -1 3716.48  165.78
   1   1  -1 3577.91  301.62
  -1   1   1 3367.80  166.32
  -1   1   1 3444.01  164.30
   1  -1  -1 3270.62  166.54
  -1  -1   1 3246.75  171.85
  -1  -1   1 3333.85  168.92
   1  -1  -1 3248.81  150.95
  -1   1   011387.05  198.46
   1   1   011601.75  241.84
  -1   1   011317.67  222.43
  -1  -1   011776.85  227.56
  -1  -1   011472.19  220.60
   1  -1   011713.49  200.41
   1  -1   011740.50  209.64
   1   1   111712.07  298.06
  -1   1  -111492.19  241.42
  -1   1  -111390.78  198.25
   1  -1   111380.47  193.83
  -1  -1  -110731.78  214.82
  -1  -1  -111410.94  222.56
  -1   1  -242379.66  673.55
  -1   1  -241913.04  678.96
   1   1   241264.70  660.49
  -1  -1  -241794.97  683.53
   1  -1   242500.25  675.20
  -1  -1  -241840.95  685.76
   1  -1   240490.46  657.28
  -1  -1  -242871.59  687.63
  -1   1  -3 7139.19  148.10
  -1   1  -3 7225.94  168.55
   1   1   3 7123.16  134.33
   1  -1   3 7041.92  133.26
  -1  -1  -3 7345.51  179.99
   1  -1   3 6992.64  174.35
  -1  -1  -3 7414.38  144.27
  -1   1  -410823.64  196.57
  -1   1  -410745.74  236.46
   1   1   410568.70  207.53
   1   1   410599.45  181.39
  -1  -1  -410934.67  222.87
   1  -1   4 9982.93  176.46
  -1  -1  -410461.68  179.89
  -1   1  -5  997.04  100.56
   1   1   5 1119.34   64.57
   1   1   5  994.54  114.25
  -1   1  -5  741.37  132.87
  -1  -1  -5 1210.53  142.41
   1  -1   5 1171.33  117.83
  -1  -1  -5 1073.82   79.84
   1  -1   5  969.56   81.45
  -1   1  -6 1042.55   99.56
   1   1   6 1020.06   63.48
   1   1   6  994.92  111.87
  -1   1  -6  991.50  165.52
  -1  -1  -6  956.69  145.92
   1  -1   6 1051.46  107.08
  -1  -1  -6  974.69   74.80
   1  -1   6 1095.38   84.92
  -1   1  -7 1661.05  122.40
   1   1   7 1571.55   65.55
   1   1   7 1670.25  135.13
  -1   1  -7 1697.78  218.50
  -1  -1  -7 1951.26  181.71
   1  -1   7 1529.83   98.21
  -1  -1  -7 1694.93  124.85
   1  -1   7 1585.02   94.55
  -1   1  -8 4058.65  186.27
   1   1   8 3917.95  140.68
  -1   1  -8 4247.81  231.72
   1  -1   8 3848.30  150.65
  -1  -1  -8 3904.48  165.88
  -1  -1  -8 3868.49  203.07
  -1   1  -9 4734.53  244.86
   1   1   9 4511.59  212.48
  -1   1  -9 5171.61  296.23
  -1  -1  -9 4648.28  233.41
  -1  -1  -9 5167.26  288.72
  -1   1 -10 1866.96  154.97
   1   1  10 1704.40  104.13
  -1   1 -10 1628.38  188.67
  -1  -1 -10 1759.86  145.15
  -1  -1 -10 1738.02  178.58
  -1   1 -11  666.00  149.36
   1   1  11  539.05   51.65
  -1   1 -11  590.49  143.33
  -1  -1 -11  385.45  102.67
  -1  -1 -11  366.59  151.19
  -1   1 -12 2918.31  236.69
   1   1  12 2409.84  155.42
  -1   1 -12 2807.51  267.65
  -1  -1 -12 2333.61  191.91
  -1  -1 -12 2618.95  219.89
  -1   1 -13  959.02  144.21
   1   1  13  852.31   50.69
  -1   1 -13 1402.01  188.00
  -1  -1 -13  883.52  112.51
  -1  -1 -13 1075.19  154.12
  -1   1 -14 1581.31  190.97
   1   1  14 1192.08   61.63
  -1  -1 -14 1429.17  157.63
  -1  -1 -14 1408.68  147.64
  -1   1 -15  706.56  202.01
  -1   1 -15  648.94  144.51
  -1  -1 -15  889.10  195.13
  -1  -1 -15  628.13  114.92
  -1   1 -16 2202.08  224.18
  -1   1 -16 2202.40  188.64
  -1  -1 -16 1818.97  128.27
  -1   1 -17  111.74  144.44
  -1   1 -17    4.02   78.83
  -1  -1 -17  -24.46   47.30
  -1   1 -18  837.34  202.74
  -1   1 -18  664.69  179.59
  -1  -1 -18  433.10  114.27
  -1   1 -19  -33.19  110.34
  -1   1 -19   76.71   84.78
  -1  -1 -19   -3.47   55.08
  -1   1 -20   78.96  173.55
  -1   1 -20  164.75   97.89
  -1  -1 -20   -5.21   37.24
  -1   1 -21  600.40  184.61
  -1   1 -21  356.15  142.12
  -1  -1 -21  282.61  127.66
  -1   1 -22  919.41  187.02
  -1   1 -22  454.44  208.54
  -1  -1 -22  973.39  218.32
  -1   1 -23  174.61  148.21
  -1   1 -23  102.53   92.62
  -1  -1 -23  -43.44  127.87
  -1   1 -24  194.98  136.87
  -1   1 -24  138.48  100.04
  -1  -1 -24   37.60  116.02
   1   2 -23   25.33  106.46
   1   2 -23   81.98   72.51
   1  -2 -23    1.17  113.01
   1   2 -22  151.51  140.00
   1   2 -22   66.47   72.33
   1  -2 -22  -26.97  111.08
   1   2 -21  119.62  134.57
   1   2 -21  181.08  129.03
   1  -2 -21  305.40  226.02
   1   2 -20  401.66  195.09
   1   2 -20  149.69   90.06
   1  -2 -20  647.27  196.21
   1   2 -19  151.80  117.19
   1   2 -19   67.35   89.96
   1  -2 -19   70.99  102.96
   1   2 -18   57.31  106.30
   1   2 -18  100.52   78.82
   1  -2 -18  152.49   99.76
   1   2 -17 1124.79  195.49
   1   2 -17  894.09  270.80
   1  -2 -17 1012.35  200.93
   1   2 -16 1203.90  163.33
   1   2 -16  995.41  225.96
  -1   2  16 1074.49   50.39
   1  -2 -16 1030.07  168.52
   1   2 -15  914.22  185.49
   1   2 -15  857.07  220.97
  -1   2  15  685.69   40.95
   1  -2 -15  749.04  202.74
   1   2 -14 1709.11  193.01
   1   2 -14 1460.71  289.85
  -1   2  14 1538.62   64.80
   1  -2 -14 1926.71  207.24
   1   2 -13 1455.79  175.81
   1   2 -13 1592.28  433.25
   1  -2 -13 1328.12  213.54
   1   2 -12 6186.11  378.95
   1   2 -12 6377.01  481.84
   1  -2 -12 6238.10  398.17
   1   2 -11  331.87  103.41
   1   2 -11  101.25  113.94
   1  -2 -11  477.95  146.56
   1   2 -10 1532.32  150.09
   1   2 -10 1649.32  308.33
   1  -2 -10 1345.99  162.06
   1   2  -9  355.72  146.70
   1   2  -9  -10.73  107.26
   1  -2  -9  155.63   78.73
   1   2  -8 1093.41  143.33
   1   2  -8 1019.72  361.84
   1  -2  -8 1120.54  159.88
   1   2  -7 1953.42  151.45
   1   2  -7 1940.46  471.87
  -1  -2   7 1575.21  113.12
   1  -2  -7 1696.55  165.71
   1   2  -6 2428.32  191.24
   1   2  -6 2793.63  314.62
  -1   2   6 2273.28  152.13
   1  -2  -6 2707.81  201.53
  -1  -2   6 2290.85  145.19
   1   2  -5 5145.44  209.74
   1   2  -5 5518.38  523.01
  -1   2   5 4795.63  182.44
   1  -2  -5 5351.08  214.82
  -1  -2   5 5167.43  191.10
   1  -2  -5 5105.65  168.95
   1  -2  -5 5299.71  176.00
   1   2  -4 3115.27  163.33
   1   2  -4 3431.47  293.97
  -1   2   4 2850.11  123.96
   1  -2  -4 2987.76  158.05
  -1  -2   4 2724.81  123.17
  -1  -2   4 3021.98  151.26
   1  -2  -4 2915.15  111.81
   1  -2  -4 2669.37  111.51
   1   2  -313807.93  462.33
   1   2  -313886.11  490.95
  -1   2   314088.05  473.40
   1  -2  -313656.85  448.45
   1  -2  -313423.07  445.12
  -1  -2   313238.11  434.63
  -1  -2   312905.84  430.64
   1  -2  -313196.63  429.84
   1   2  -2 1169.44  103.58
   1   2  -2 1342.00  330.84
   1  -2  -2 1012.96   79.18
  -1  -2   2 1086.69   79.90
   1  -2  -2 1078.67   95.93
  -1  -2   2 1108.61   89.00
  -1   2   1 1923.85  118.97
   1   2  -1 1987.27  127.50
   1   2  -1 1970.02  169.99
  -1  -2   1 1779.37   96.95
   1  -2  -1 1589.18   93.84
  -1  -2   1 1724.00  124.41
   1  -2  -1 1789.24   99.92
   1  -2  -1 1753.70   86.10
  -1   2   0 1577.65  132.31
   1   2   0 1585.97  264.88
  -1   2   0 1298.95  104.25
   1   2   0 1577.22  311.88
   1  -2   0 1476.91   96.00
  -1  -2   0 1485.26  104.04
  -1  -2   0 1452.88   97.27
   1  -2   0 1458.36  100.83
   1   2   1 1569.70  252.49
  -1   2  -1 1516.67  181.52
  -1   2  -1 1605.35  122.58
   1  -2   1 1444.73   75.00
  -1  -2  -1 1294.26   80.30
  -1  -2  -1 1476.40   96.39
   1  -2   1 1347.98   89.26
  -1  -2  -1 1368.51  109.12
  -1   2  -2  692.64   76.27
  -1   2  -2  741.04  145.47
  -1  -2  -2  564.45  158.36
  -1  -2  -2  793.02  144.19
  -1  -2  -2  735.42  114.02
   1  -2   2  647.42   63.73
   1  -2   2  668.59   85.71
  -1  -2  -2  453.76   74.97
  -1   2  -3   38.62   33.54
  -1   2  -3    0.92   96.47
  -1  -2  -3   86.87   95.84
  -1  -2  -3   75.14   75.52
  -1  -2  -3  180.27  109.18
   1  -2   3  129.53   41.32
   1  -2   3   41.87   54.75
  -1  -2  -3   96.05   51.42
  -1   2  -4 2453.57  114.50
  -1   2  -4 3038.87  219.65
  -1  -2  -4 2418.46  175.83
  -1  -2  -4 2667.78  190.01
  -1  -2  -4 2504.64  117.96
   1  -2   4 2328.16  102.34
   1  -2   4 2483.56  123.96
  -1  -2  -4 2523.64  115.79
  -1   2  -5 3828.92  153.23
  -1   2  -5 3686.25  214.89
  -1  -2  -5 3620.77  149.12
  -1  -2  -5 3904.03  207.53
  -1  -2  -5 4114.11  181.40
   1  -2   5 3424.22  135.24
  -1  -2  -5 3620.93  136.67
  -1   2  -611422.77  520.54
   1   2   611153.41  501.46
  -1   2  -612149.62  582.61
  -1  -2  -611740.20  561.45
   1  -2   610895.42  494.99
  -1   2  -7 1569.94  127.66
   1   2   7 1585.57   97.81
  -1   2  -7 1479.19  200.60
   1  -2   7 1285.69   91.74
  -1  -2  -7 1461.06   93.47
  -1  -2  -7 1509.71  168.19
  -1   2  -8 2382.71  160.18
   1   2   8 2171.13  125.10
  -1   2  -8 2356.93  211.05
  -1  -2  -8 2567.12  227.33
   1  -2   8 1994.55  125.72
  -1   2  -9   99.35   71.40
   1   2   9    5.58   13.16
  -1   2  -9  -96.51  105.99
  -1  -2  -9   14.14   14.20
  -1  -2  -9   -2.95   88.94
  -1   2 -10 2009.04  163.59
  -1   2 -10 1852.43  239.61
   1   2  10 1767.96  113.78
  -1  -2 -10 2015.56  216.41
  -1   2 -11   69.66   56.10
   1   2  11  198.00   53.57
  -1   2 -11   80.99  105.72
  -1  -2 -11   76.90   35.63
  -1  -2 -11  159.92  102.36
  -1   2 -12  986.35  107.49
   1   2  12  818.15   45.18
  -1   2 -12 1136.72  188.23
  -1  -2 -12  826.80   66.45
  -1  -2 -12  829.86  165.38
  -1   2 -13 1911.65  183.50
   1   2  13 1814.97  146.88
  -1   2 -13 2036.13  281.73
  -1  -2 -13 1762.60  153.76
  -1  -2 -13 2051.23  244.49
  -1   2 -14 1020.44  122.74
   1   2  14 1012.89   63.64
  -1   2 -14 1034.57  224.10
  -1  -2 -14 1017.15   88.82
  -1  -2 -14 1304.29  183.71
  -1   2 -15 1195.35  148.26
  -1   2 -15 1041.65  183.67
  -1  -2 -15 1288.03  177.32
  -1  -2 -15  923.04   90.87
  -1   2 -16  269.91  140.75
  -1   2 -16   26.59  101.53
  -1  -2 -16  124.92   92.91
  -1  -2 -16  240.35   85.58
  -1   2 -17  240.53  154.19
  -1   2 -17  296.12  163.19
  -1  -2 -17  112.06   94.75
  -1   2 -18   51.54   90.26
  -1   2 -18  286.20  108.67
  -1  -2 -18  108.68   96.39
  -1   2 -19  153.21   88.15
  -1   2 -19  250.39  180.90
  -1  -2 -19  208.38  112.81
  -1   2 -20  142.11  126.17
  -1   2 -20   92.04   38.43
  -1  -2 -20   19.54  117.07
  -1   2 -21   49.60  101.69
  -1   2 -21  118.25  106.23
  -1  -2 -21   78.79  125.80
  -1   2 -22  375.35  207.31
  -1   2 -22  280.62  202.07
  -1  -2 -22  511.12  218.33
  -1   2 -23 1049.22  234.22
  -1   2 -23  659.62  216.29
  -1  -2 -23  910.10  257.50
   1   3 -22  118.48   95.57
   1   3 -22   57.02  102.49
   1  -3 -22  227.06  168.05
   1   3 -21  111.10  150.47
   1   3 -21   97.58   76.28
   1  -3 -21  293.86  227.11
   1   3 -20  423.37  169.65
   1   3 -20  454.51  236.97
   1  -3 -20  823.18  197.84
   1   3 -19  207.98  139.45
   1   3 -19  136.08   84.08
   1  -3 -19  195.86   98.39
   1   3 -18  147.38   97.12
   1   3 -18  377.60  151.27
   1  -3 -18  378.48  173.55
   1   3 -17 1477.40  173.02
   1   3 -17 1177.41  267.77
   1  -3 -17 1842.72  229.16
   1   3 -16 1276.68  146.28
   1   3 -16 1425.67  270.16
   1  -3 -16 1150.84  163.17
   1   3 -15  759.76  177.93
   1   3 -15  731.32  192.17
   1  -3 -15  720.95  180.73
   1   3 -14 1562.54  201.17
   1   3 -14 2062.04  454.15
   1  -3 -14 1491.23  195.76
   1   3 -13 1384.61  147.85
   1   3 -13 1293.10  366.85
   1  -3 -13 1087.42  170.68
   1   3 -12 2336.93  158.55
   1   3 -12 2395.05  524.12
   1  -3 -12 2152.63  178.36
   1   3 -11 1146.60  125.21
   1   3 -11 1227.52  344.58
   1  -3 -11 1339.13  179.46
   1   3 -10 2218.17  204.32
   1   3 -10 1938.95  487.51
   1  -3 -10 2279.82  235.50
   1   3  -9  733.92  107.51
   1   3  -9  840.56  204.83
   1  -3  -9  681.72  139.38
   1   3  -8    4.70   52.23
   1   3  -8  -42.42   88.95
   1  -3  -8  -59.64   62.66
   1   3  -7   -8.19   50.45
   1  -3  -7  -96.88   60.91
   1  -3  -7   -0.42    6.81
   1  -3  -7    8.30    5.79
   1   3  -6 1695.92  151.08
   1   3  -6 1587.18  253.94
   1  -3  -6 1629.42  147.42
   1  -3  -6 1526.81  100.67
   1  -3  -6 1559.95  107.72
   1   3  -5 3179.94  187.55
   1   3  -5 3231.27  274.28
   1  -3  -5 3061.96  176.12
   1  -3  -5 2996.10  141.21
   1  -3  -5 2894.48  147.15
   1   3  -4  535.59  102.18
   1   3  -4  506.54  168.78
   1  -3  -4  314.14   81.27
  -1  -3   4  395.60   73.25
   1  -3  -4  353.44   94.35
   1  -3  -4  346.32   46.63
   1   3  -3 4628.20  232.02
   1   3  -3 4801.17  313.11
  -1   3   3 4581.59  251.24
   1  -3  -3 4077.54  190.55
   1  -3  -3 4521.11  226.98
  -1  -3   3 4235.39  200.14
   1  -3  -3 4273.01  197.95
   1   3  -2  844.60  119.45
   1   3  -2 1020.80  320.75
  -1   3   2  956.23  208.09
   1  -3  -2  832.07   69.40
   1  -3  -2  883.95  110.40
  -1  -3   2  893.60   74.20
   1  -3  -2  870.67   90.31
   1   3  -1 1673.43  205.14
   1   3  -1 1654.56  268.69
  -1   3   1 1438.29  216.08
   1  -3  -1 1480.95  134.88
   1  -3  -1 1342.41   98.73
  -1  -3   1 1447.47  101.39
   1  -3  -1 1290.75   90.34
   1   3   0 1054.30  292.23
  -1   3   0 1074.14  306.16
   1   3   0 1103.66  297.21
  -1  -3   0  876.04   78.50
   1  -3   0  968.91   78.93
   1  -3   0 1073.66   88.40
   1   3   1 3723.66  221.96
  -1   3  -1 3872.96  224.90
  -1   3  -1 3557.27  208.41
  -1  -3  -1 3151.79  158.85
   1  -3   1 3335.54  161.86
  -1  -3  -1 3159.62  158.18
  -1   3  -2 1454.84  232.85
  -1   3  -2 1734.52  403.89
   1  -3   2 1515.47   54.94
  -1  -3  -2 1418.91   94.95
  -1  -3  -2 1416.93   63.41
  -1  -3  -2 1318.39   85.47
  -1   3  -3 6699.47  312.32
  -1   3  -3 6423.98  322.56
   1  -3   3 6360.73  287.84
  -1  -3  -3 6393.86  307.47
  -1  -3  -3 5945.56  269.47
  -1  -3  -3 6605.54  312.52
  -1   3  -4 2077.41  139.44
  -1   3  -4 2233.86  176.20
   1  -3   4 1765.98   94.63
  -1  -3  -4 1979.29  150.93
  -1  -3  -4 1892.64  101.86
  -1  -3  -4 2025.47  130.20
  -1   3  -5 3438.85  187.57
  -1   3  -5 3631.04  234.89
   1  -3   5 3367.97  167.05
  -1  -3  -5 3602.25  221.55
  -1  -3  -5 3304.15  157.71
  -1  -3  -5 3387.62  171.07
  -1   3  -6 3419.20  233.91
  -1   3  -6 3760.39  308.46
  -1  -3  -6 3661.56  282.82
  -1  -3  -6 3156.65  198.28
   1  -3   6 3163.28  200.63
  -1  -3  -6 3511.88  221.95
  -1   3  -7 1931.04  167.04
  -1   3  -7 2218.29  266.29
  -1  -3  -7 1575.94  161.95
  -1  -3  -7 1671.36  114.28
   1  -3   7 1419.63  103.83
  -1  -3  -7 1685.82  111.57
  -1   3  -8 1714.37  166.10
  -1  -3  -8 1418.67  168.35
  -1  -3  -8 1501.82  101.76
  -1  -3  -8 1461.34  101.45
  -1   3  -9  239.60  103.00
  -1   3  -9   81.67  102.07
  -1  -3  -9  188.27  130.10
  -1  -3  -9  139.00   40.11
  -1  -3  -9   61.19   25.86
  -1   3 -10 1106.57  149.76
  -1   3 -10  768.76  181.28
  -1  -3 -10 1184.20  203.86
  -1  -3 -10 1108.62   91.77
  -1   3 -11  121.25   95.60
  -1   3 -11  202.41  117.51
  -1  -3 -11  178.74  130.48
  -1   3 -12   91.57  104.13
  -1   3 -12   -7.47  112.18
  -1  -3 -12   55.42   95.82
  -1   3 -13 4213.44  232.10
  -1   3 -13 4595.40  287.61
  -1  -3 -13 4304.85  252.86
  -1   3 -14 1145.62  152.16
  -1   3 -14  861.55  210.40
  -1  -3 -14 1115.12  170.98
  -1   3 -15 2519.20  225.70
  -1   3 -15 2281.10  261.58
  -1  -3 -15 2096.20  219.30
  -1   3 -16   39.82   76.68
  -1   3 -16   69.37  106.36
  -1  -3 -16  115.54   99.02
  -1   3 -17   70.80  116.12
  -1   3 -17   26.90  109.53
  -1  -3 -17  338.17  141.79
  -1   3 -18  -25.20   97.50
  -1   3 -18   76.09   97.03
  -1  -3 -18  -43.44  100.35
  -1   3 -19  143.50   88.80
  -1   3 -19  -21.84  101.60
  -1  -3 -19  102.82   97.25
  -1   3 -20  109.12  135.87
  -1   3 -20 -194.89  102.41
  -1  -3 -20  169.43  119.30
  -1   3 -21  -65.78   81.05
  -1   3 -21  -12.84   76.44
  -1  -3 -21  128.32  125.20
  -1   3 -22  282.18  130.70
  -1   3 -22  172.84  107.51
  -1  -3 -22  235.57  121.98
   1   4 -20   77.06   79.37
   1   4 -20  293.34  178.39
   1  -4 -20  146.67  119.45
   1   4 -19  309.34  152.41
   1   4 -19  177.83  242.54
   1  -4 -19  420.50  165.84
   1   4 -18  436.22  199.69
   1   4 -18  125.46  141.70
   1  -4 -18  788.15  213.90
   1   4 -17  546.50  139.96
   1   4 -17  200.80   83.49
   1  -4 -17  718.42  158.94
   1   4 -16  -18.81   80.59
   1   4 -16  -23.50   84.07
   1  -4 -16   25.62   86.36
   1   4 -15  153.99  144.14
   1   4 -15  246.92  155.79
   1  -4 -15    2.93   90.08
   1   4 -14  964.38  196.95
   1   4 -14  429.80  189.58
   1  -4 -14  752.44  158.04
   1   4 -13  533.36  204.30
   1   4 -13   -1.55  128.05
   1  -4 -13  293.66  154.24
   1   4 -12  253.50  128.38
   1   4 -12  337.29  146.13
   1  -4 -12  388.00  143.98
   1   4 -11  171.82  109.11
   1  -4 -11  574.36  156.32
   1   4 -10   87.95  106.02
   1   4 -10  -83.69  129.72
   1  -4 -10  108.94   74.17
   1   4  -9  641.67  137.16
   1   4  -9  699.07  229.37
   1  -4  -9  553.04  141.39
   1   4  -8  707.68  153.75
   1   4  -8  304.39  178.07
   1  -4  -8  580.50  134.13
   1  -4  -8  470.96   25.67
   1   4  -7 2155.38  181.88
   1   4  -7 2354.24  573.62
   1  -4  -7 2104.54  154.42
   1  -4  -7 1873.53   75.18
   1  -4  -7 2067.42   92.97
   1   4  -6  188.46   99.44
   1   4  -6   80.44  104.08
   1  -4  -6  156.51   79.30
   1  -4  -6  119.62   39.59
   1  -4  -6  160.50   47.69
   1   4  -5 1782.06  189.00
   1   4  -5 1834.22  350.11
   1  -4  -5 1778.51  181.98
   1  -4  -5 1494.48  122.93
   1  -4  -5 1574.79  139.05
   1   4  -4  805.90  161.57
   1   4  -4  774.76  195.06
   1  -4  -4  773.46  137.60
   1  -4  -4  587.27   70.06
   1  -4  -4  650.02   94.02
   1   4  -3   33.44   50.71
  -1   4   3   25.92   48.98
   1   4  -3  -35.76   93.77
   1  -4  -3    0.05   49.37
   1   4  -2  723.82  189.59
   1   4  -2  907.92  214.18
  -1   4   2  862.44  226.40
   1  -4  -2  764.19  109.42
   1   4  -1 3279.26  289.74
   1   4  -1 3762.11  235.26
  -1   4   1 3400.94  235.51
   1  -4  -1 3601.81  237.33
   1   4   0 1534.67  289.32
  -1   4   0 1515.08  145.34
   1   4   0 1619.30  152.09
   1  -4   0 1359.56  134.66
   1  -4   0 1190.35   60.22
  -1   4  -1 2019.62  154.86
  -1   4  -1 2056.66  176.29
   1  -4   1 1684.49  109.79
  -1  -4  -1 1941.55  157.57
  -1  -4  -1 1974.15  163.56
  -1   4  -2 1281.18  227.70
  -1   4  -2 1297.92  188.23
   1  -4   2 1138.31   60.92
  -1  -4  -2 1306.96  117.54
  -1  -4  -2 1291.15  117.42
  -1   4  -3  518.33  132.92
  -1   4  -3  659.88  212.04
   1  -4   3  545.93   71.26
  -1  -4  -3  507.72  123.10
  -1  -4  -3  567.84  116.50
  -1   4  -4 1566.83  282.56
  -1   4  -4 1728.52  464.80
   1  -4   4 1460.15  128.11
  -1  -4  -4 1455.07  128.57
  -1  -4  -4 1507.90  162.12
  -1   4  -5 2270.92  206.41
  -1   4  -5 2292.33  370.06
   1  -4   5 1798.17  148.86
  -1  -4  -5 2430.71  252.54
  -1  -4  -5 1921.61  160.55
  -1  -4  -5 2071.18  177.55
  -1   4  -6 5139.86  217.76
  -1   4  -6 5167.99  388.61
  -1  -4  -6 5271.17  245.28
  -1  -4  -6 4941.34  183.52
  -1   4  -7   41.73   48.36
  -1   4  -7  103.60  139.32
  -1  -4  -7  159.20  107.37
  -1  -4  -7  132.61   43.80
  -1  -4  -7  106.31   43.86
  -1   4  -8   44.81   49.11
  -1   4  -8  112.38  156.27
  -1  -4  -8  196.67  118.11
  -1  -4  -8  112.50   36.05
  -1   4  -9  926.37  127.79
  -1   4  -9  761.37  189.21
  -1  -4  -9  822.38  149.98
  -1  -4  -9  614.80   72.57
  -1   4 -10  981.19  133.98
  -1   4 -10  955.01  231.23
  -1  -4 -10  863.76  155.57
  -1   4 -11 2099.09  210.23
  -1   4 -11 2123.69  439.20
  -1  -4 -11 1909.46  205.76
  -1   4 -12  429.10  138.84
  -1  -4 -12  508.90  170.29
  -1   4 -13 1495.04  149.85
  -1   4 -13 1447.37  338.91
  -1  -4 -13 2013.22  177.52
  -1   4 -14  159.16   90.55
  -1   4 -14  104.95   93.71
  -1  -4 -14  241.30  126.75
  -1   4 -15   42.13   60.95
  -1   4 -15  236.85  173.01
  -1  -4 -15   12.27   88.37
  -1   4 -16  134.27   64.53
  -1   4 -16  231.43  127.12
  -1  -4 -16    7.89   84.47
  -1   4 -17  513.57  177.73
  -1   4 -17  585.90  235.03
  -1  -4 -17  691.33  163.70
  -1   4 -18  263.52  153.66
  -1   4 -18   59.03  109.89
  -1   4 -19  293.16  150.39
  -1   4 -19  457.91  237.04
  -1  -4 -19  349.82  187.66
  -1   4 -20  -64.59   63.35
  -1   4 -20   93.70  108.60
  -1  -4 -20  487.38  204.24
   1   5 -17   62.57  129.63
   1  -5 -17  163.06   92.89
   1   5 -16   66.98   61.49
   1   5 -16   57.28   75.14
   1  -5 -16   86.83  119.55
   1   5 -15   57.47   58.31
   1   5 -15  139.54   82.55
   1  -5 -15  215.25  153.51
   1   5 -14  152.91   91.79
   1   5 -14   38.62  155.04
   1  -5 -14  -55.96   87.87
   1   5 -13   96.69  106.72
   1   5 -13  192.43  168.02
   1  -5 -13  179.96  119.99
   1   5 -12  324.18  156.12
   1   5 -12  218.56  166.53
   1  -5 -12  351.02  173.69
   1   5 -11  102.74  106.15
   1   5 -11  129.31  100.54
   1  -5 -11   57.24   74.24
   1   5 -10   30.10   56.52
   1   5 -10   95.83  129.95
   1  -5 -10  338.28  119.13
   1   5  -9  191.77   82.53
   1   5  -9  128.22   91.26
   1  -5  -9  158.86   63.60
   1   5  -8  175.39   76.47
   1   5  -8  272.13  113.23
   1  -5  -8  351.10  117.21
   1   5  -7   16.89   58.41
   1   5  -7  245.61  167.91
   1  -5  -7  240.49   87.98
   1   5  -6   67.97   51.33
   1   5  -6  -17.16   61.18
   1  -5  -6   15.92   47.96
   1   5  -5  388.91  151.13
   1   5  -5  758.41  225.35
   1  -5  -5  698.19  141.45
   1  -5  -5  821.50  136.86
   1   5  -4  244.91   69.96
   1   5  -4  181.72   68.73
   1  -5  -4  278.33  102.39
   1  -5  -4  343.99  104.83
   1   5  -3 1923.24  316.55
   1   5  -3 2529.56  354.19
   1  -5  -3 2217.06  182.96
   1  -5  -3 2369.49  190.47
   1   5  -2  337.50  122.25
   1   5  -2  702.28  158.96
   1  -5  -2  781.19  115.05
   1  -5  -2  720.85  119.97
   1   5  -1  125.50   55.55
  -1   5   1  296.35  131.09
   1  -5  -1  105.38   56.39
  -1  -5   1  301.00  130.28
  -1   5   0   93.55   62.80
   1  -5   0  128.53   73.43
  -1  -5   0   59.92   55.55
  -1  -5   0  379.41  149.22
  -1   5  -1 3729.76  423.49
   1  -5   1 3401.26  265.38
  -1  -5  -1 3887.42  304.91
  -1  -5  -1 4006.57  322.43
  -1   5  -2  220.85  127.69
  -1  -5  -2  272.36  118.40
   1  -5   2  210.36   89.74
  -1  -5  -2  145.04   83.97
  -1   5  -3  630.03  125.48
  -1   5  -3  941.85  240.44
  -1  -5  -3  886.59  165.50
  -1  -5  -3  982.61  141.97
  -1   5  -4  608.35  156.58
  -1   5  -4 1303.70  369.17
  -1  -5  -4 1172.91  141.38
  -1  -5  -4 1164.40  135.54
  -1   5  -5    3.01   55.42
  -1   5  -5  113.07   82.32
  -1  -5  -5  -67.69   66.26
  -1  -5  -5  170.72   66.41
  -1   5  -6  250.45   78.74
  -1   5  -6  242.76  153.51
  -1  -5  -6  401.96  134.34
  -1  -5  -6  260.90   76.77
  -1   5  -7  131.93   57.42
  -1   5  -7   92.38   94.33
  -1  -5  -7   28.39   75.04
  -1   5  -8 1102.60  139.69
  -1   5  -8 1214.90  324.13
  -1  -5  -8  954.63  156.02
  -1   5  -9  553.58  127.46
  -1   5  -9  537.72  138.23
  -1  -5  -9  414.40  127.11
  -1   5 -10  181.35  105.16
  -1   5 -10    9.23   92.40
  -1  -5 -10  251.84  120.98
  -1   5 -11  926.04  129.15
  -1   5 -11  968.20  280.06
  -1  -5 -11  821.10  161.83
  -1   5 -12  461.83  161.09
  -1  -5 -12  388.17  158.71
  -1   5 -13  180.11  136.16
  -1  -5 -13  324.20  179.30
  -1   5 -14  594.44  263.37
  -1  -5 -14  848.33  170.23
  -1  -5 -15 1631.34  371.42
  -1   5 -16   58.19  154.43
  -1  -5 -16  120.40   96.41
  -1   5 -17   75.69   84.46
  -1  -5 -17   87.64   96.83
   1   6 -12  357.67  123.13
   1  -6 -12  579.74  138.39
   1   6 -11  -47.78  118.03
   1  -6 -11   75.76   82.31
   1   6 -10  106.45  134.16
   1  -6 -10   30.90   63.08
   1   6  -9  164.33  159.92
   1  -6  -9   45.43   56.49
   1   6  -8   28.66   82.07
   1  -6  -8  -12.00   58.75
   1   6  -7  645.97  215.61
   1  -6  -7  645.33  105.52
   1   6  -6  198.67  142.69
   1  -6  -6   57.76   44.80
   1   6  -5   19.42  107.93
   1  -6  -5  -14.12   38.33
   1   6  -4   81.45   56.81
  -1  -6   4  311.58  165.32
  -1  -6   3   50.42   99.68
  -1  -6   2  396.56  135.70
  -1  -6   2  389.71  177.45
   1  -6  -2  532.47  106.63
  -1  -6   1  -28.19   44.71
   1  -6  -1   46.08   55.35
  -1  -6   1  -22.07   68.58
  -1  -6   0  402.46  140.83
  -1  -6   0  593.20  120.57
   1  -6   0  387.49  130.99
  -1   6  -1  641.71  121.03
  -1  -6  -1  482.20  119.23
  -1  -6  -1  635.15  105.51
  -1   6  -2  517.38  271.15
  -1  -6  -2  461.15   97.41
  -1  -6  -2  427.67  154.54
  -1   6  -3  303.25  189.88
  -1  -6  -3   79.25   52.66
  -1   6  -4  267.51  140.48
  -1  -6  -4  326.20  138.00
  -1   6  -5  213.08   75.04
  -1  -6  -5  213.23  102.51
  -1   6  -6  649.15  199.70
  -1  -6  -6  625.99  123.70
  -1   6  -7  102.25  107.95
  -1  -6  -7  -24.30   63.57
  -1   6  -8  206.94  124.86
  -1  -6  -8  190.26  110.37
  -1   6  -9  112.63   82.62
  -1  -6  -9  170.91   85.48
  -1  -6 -10  242.22  151.03
  -1   6 -11  733.09  273.87
  -1  -6 -11  674.48  164.30
  -1   6 -12   12.46   98.82
  -1  -6 -12  -18.16   74.15
   2   0 -24  232.19  197.13
   2   0 -23  655.28  272.30
   2   0 -22   87.00  134.34
   2   0 -22   -4.39   53.21
   2   0 -21  886.79  202.92
   2   0 -21  524.04  177.10
   2   0 -20 1734.86  222.29
   2   0 -20 1041.75  316.24
   2   0 -19  296.53  156.65
   2   0 -19   19.17   35.56
   2   0 -18   39.37  109.04
   2   0 -18   -4.41   61.51
   2   0 -17  624.20  195.67
   2   0 -17  320.86  113.05
   2   0 -16   30.48   51.62
   2   0 -15   78.53   94.54
   2   0 -15   97.40   66.67
   2   0 -14  -26.44   88.34
   2   0 -14   64.19   44.74
   2   0 -13  985.88  149.74
   2   0 -13  772.30  175.24
   2   0 -12 3085.58  204.57
   2   0 -12 3028.19  288.27
   2   0 -11 4915.20  264.24
   2   0 -11 4755.43  292.28
  -2   0  11 4628.58  222.06
   2   0 -10 2267.38  230.74
   2   0 -10 2192.56  443.45
  -2   0  10 1847.25  125.43
   2   0  -9 3640.08  244.50
   2   0  -9 3650.16  281.37
  -2   0   9 3245.15  170.61
   2   0  -8  725.41  148.75
   2   0  -8  964.73  213.44
  -2   0   8  741.77   75.44
   2   0  -7 1819.33  148.18
  -2   0   7 1662.56  105.54
   2   0  -7 1806.99  295.25
  -2   0   7 1518.90   82.27
  -2   0   612321.75  218.03
   2   0  -5 2198.13  153.89
  -2   0   5 2232.28  129.96
   2   0  -5 2469.88  208.16
  -2   0   5 2303.14  180.55
   2   0  -4  359.90  113.20
  -2   0   4  332.60   81.01
  -2   0   4  102.16   98.04
  -2   0   4  300.62   81.52
   2   0  -316884.57  331.73
  -2   0   315448.78  302.82
  -2   0   316032.43  313.43
  -2   0   2 4254.73  121.06
  -2   0   2 4468.38  126.01
   2   0  -2 4388.49  121.61
  -2   0   0 1132.29   78.62
   2   0   1  -36.56   29.82
  -2   0  -1    7.58   36.50
  -2   0  -2  951.10  104.22
   2   0   2  951.03  102.60
  -2   0  -2  983.35   86.18
   2   0   2  878.92   95.72
  -2   0  -3 2372.83  175.85
   2   0   3 2047.61  137.78
  -2   0  -3 2277.16  154.39
   2   0   3 2103.46  129.91
  -2   0  -4  185.51   92.67
   2   0   4  157.12   76.00
  -2   0  -4  260.48   86.82
   2   0   4  271.70   66.48
  -2   0  -5 6361.61  172.51
   2   0   5 6122.35  148.01
  -2   0  -5 6555.29  173.80
   2   0   5 6266.62  141.34
  -2   0  -6 -107.22   66.96
   2   0   6  -49.53   55.32
  -2   0  -6    9.26   59.71
   2   0   6   43.21   36.72
  -2   0  -7 2192.09  161.93
   2   0   7 2190.99  117.22
  -2   0  -7 2289.38  146.32
   2   0   7 2197.58  104.10
  -2   0  -8 3555.34  185.74
   2   0   8 3106.24  134.91
  -2   0  -8 3624.28  193.54
   2   0   8 3341.55  139.77
  -2   0  -9  356.71  124.23
  -2   0  -9  421.90  105.04
   2   0   9  462.48   64.89
  -2   0 -10   36.38   77.88
  -2   0 -10   24.03   61.55
  -2   0 -11  888.20  138.60
  -2   0 -11  842.28  133.31
  -2   0 -12 3216.47  259.16
  -2   0 -12 2941.99  216.97
  -2   0 -13  100.91   87.86
  -2   0 -13   79.24   66.35
  -2   0 -14  105.75  102.79
  -2   0 -14  126.94   93.05
  -2   0 -15 1733.21  222.22
  -2   0 -15 1462.70  191.92
  -2   0 -16 1868.17  213.87
  -2   0 -16 2004.30  187.54
  -2   0 -17  287.35  183.03
  -2   0 -17  558.95  159.77
  -2   0 -18   28.29  107.29
  -2   0 -18   42.76   66.38
  -2   0 -19  835.44  189.72
  -2   0 -19  822.55  125.54
  -2   0 -20 1544.80  231.41
  -2   0 -20 1143.43  143.46
  -2   0 -21 1453.56  241.55
  -2   0 -21 1376.17  159.92
  -2   0 -22   66.80  121.82
  -2   0 -22  151.03  100.57
  -2   0 -23  187.61  181.88
  -2   0 -24   84.98  116.15
   2   1 -24  282.78  170.84
   2   1 -24  210.26  123.29
   2  -1 -24  131.56  137.53
   2   1 -23  -58.93  115.59
   2   1 -23   78.11   60.61
   2  -1 -23   84.31  134.30
   2   1 -22  178.53  167.67
   2   1 -22   88.68   79.03
   2  -1 -22   98.39  107.14
   2   1 -21  255.21  156.83
   2   1 -21   75.62   79.71
   2  -1 -21  108.44  113.62
   2   1 -20  184.51  187.19
   2   1 -20   36.57   48.78
   2  -1 -20  113.44  122.06
   2   1 -19   31.59  115.09
   2   1 -19   98.22   90.29
   2  -1 -19  120.42  100.24
   2  -1 -19    7.28   39.73
   2   1 -18 1226.16  197.79
   2   1 -18 1146.05  245.51
   2  -1 -18 1345.44  185.32
   2  -1 -18  766.23  207.62
   2   1 -17 3057.38  301.75
   2   1 -17 2643.54  398.99
   2  -1 -17 2704.44  268.23
   2  -1 -17 2177.71  283.48
   2   1 -16  689.54  222.32
   2   1 -16  268.01  117.09
   2  -1 -16  623.74  166.62
   2  -1 -16  421.49   97.36
   2   1 -15  161.70  124.15
  -2   1  15   50.20   29.56
   2   1 -15  132.91  109.84
   2  -1 -15  -38.88   36.06
   2  -1 -15   92.41   98.21
   2   1 -14 1615.25  203.43
  -2   1  14 1364.56   94.55
   2   1 -14 1594.83  328.89
   2  -1 -14 1311.34  223.95
   2  -1 -14 1407.95  189.80
   2   1 -13 2713.07  234.83
  -2   1  13 2307.04  136.77
   2   1 -13 2696.70  289.98
   2  -1 -13 2625.30  240.68
   2  -1 -13 2921.39  245.78
   2   1 -12  287.42  140.30
  -2   1  12  287.81   77.55
   2   1 -12  234.23  124.43
   2  -1 -12  208.57   63.06
   2  -1 -12  353.41  157.80
   2   1 -11  234.96  122.60
  -2   1  11  113.70   32.74
   2   1 -11   43.42   68.92
   2  -1 -11  165.01   63.33
   2  -1 -11  468.71  155.56
   2   1 -10 1507.59  176.31
  -2   1  10 1447.99   96.35
   2   1 -10 1311.25  329.05
   2  -1 -10 1449.49  248.78
   2  -1 -10 1522.53  177.34
   2   1  -9  902.32  154.18
   2   1  -9  723.39  152.20
  -2   1   9  746.87   59.90
   2  -1  -9  924.23  151.90
   2   1  -8  376.94  132.43
  -2   1   8  232.38   38.69
   2   1  -8  159.02   89.29
  -2   1   8  209.95   58.38
  -2  -1   8  127.67   80.50
   2  -1  -8  351.41  112.44
   2   1  -7 1752.04  161.85
   2   1  -7 1676.94  467.35
  -2   1   7 1605.73   97.93
  -2   1   7 1675.33  109.33
   2  -1  -7 1572.75  140.48
  -2  -1   7 1601.29   93.97
  -2  -1   7 1545.99  104.95
   2   1  -6   58.75   68.88
   2   1  -6   62.95   60.46
  -2   1   6  140.93   65.65
   2  -1  -6  151.64  105.77
  -2  -1   6  103.74   48.25
  -2  -1   6  126.85   60.70
   2   1  -5 3825.91  134.82
   2   1  -5 3447.93  263.07
  -2   1   5 3712.74  123.98
  -2   1   5 3913.96   76.41
   2  -1  -5 3988.97  137.85
  -2  -1   5 3583.73  129.36
  -2  -1   5 3699.54  159.36
   2   1  -4 2716.07  178.67
   2   1  -4 2528.51  341.08
  -2   1   4 2312.48  117.99
  -2   1   4 2495.54  108.30
   2  -1  -4 2769.02  165.86
  -2  -1   4 2320.17  132.85
  -2  -1   4 2669.87  227.35
   2  -1  -4 2618.34  113.80
   2   1  -313646.50  264.82
  -2   1   313885.68  225.87
  -2   1   313109.48  228.12
  -2  -1   313137.88  240.02
  -2  -1   313570.10  256.39
   2  -1  -313380.34  240.43
   2  -1  -312940.25  210.36
   2   1  -217862.77  313.35
  -2   1   217013.72  277.35
  -2   1   216777.66  276.23
  -2  -1   216595.17  293.68
  -2  -1   217228.34  315.40
   2  -1  -217191.80  286.03
   2  -1  -217146.52  276.33
   2   1  -1 8669.60  189.02
  -2   1   1 8573.06  158.14
  -2   1   1 8516.31  157.06
  -2  -1   1 8417.65  182.95
  -2  -1   1 8604.94  178.06
   2  -1  -1 8398.77  148.89
   2  -1  -1 8639.98  150.54
  -2  -1   1 8971.77  190.20
   2   1   015774.38  291.74
  -2   1   016365.34  286.47
   2   1   015451.54  274.97
   2  -1   015672.49  252.29
   2  -1   016013.07  267.37
  -2  -1   015613.61  276.92
   2   1   1 6891.45  293.47
  -2   1  -1 6639.01  155.56
   2   1   1 6263.08  135.25
  -2  -1  -1 6087.33  151.88
   2  -1   1 6072.15  129.77
  -2  -1  -1 6488.15  154.48
   2   1   245727.70 1108.71
   2   1   243307.15  690.28
  -2   1  -242008.34  663.66
  -2   1  -243923.81 1063.54
   2  -1   244052.96 1056.71
   2  -1   244686.98 1082.42
  -2  -1  -244838.61 1082.13
  -2  -1  -244149.59 1072.57
   2   1   327303.03  440.59
  -2   1  -328554.31  457.76
  -2   1  -328423.57  475.09
  -2  -1  -328256.81  480.61
   2  -1   327240.23  450.51
  -2  -1  -327103.06  442.19
  -2  -1  -327775.53  505.96
  -2   1  -4  296.23   64.73
   2   1   4  260.75   42.22
   2   1   4  366.87   95.03
  -2   1  -4  191.56  114.90
  -2  -1  -4  236.71   79.43
   2  -1   4   96.43   65.25
  -2  -1  -4  262.78   59.91
   2  -1   4  272.49   51.26
  -2   1  -5 6369.55  131.88
  -2   1  -5 6493.87  187.73
   2   1   5 6378.29  127.12
   2  -1   5 6283.09  130.19
  -2  -1  -5 6626.74  187.70
   2  -1   5 6070.71  160.47
  -2  -1  -5 6134.64  165.40
  -2   1  -6 1479.54  100.91
   2   1   6 1423.54   67.41
   2   1   6 1316.10  126.36
  -2   1  -6 1603.24  193.60
  -2  -1  -6 1535.84  150.23
   2  -1   6 1372.45  103.49
  -2  -1  -6 1355.66   93.55
   2  -1   6 1451.16   88.77
  -2   1  -7  493.23  108.55
   2   1   7  383.14   51.24
   2  -1   7  414.47   74.42
   2  -1   7  410.07   85.69
  -2  -1  -7  331.76   90.78
  -2  -1  -7  398.57  143.83
  -2   1  -8 9314.58  436.96
   2   1   8 8978.14  407.77
  -2   1  -8 9603.83  469.67
   2  -1   8 8802.31  405.94
  -2  -1  -8 8658.86  401.83
  -2  -1  -8 9091.91  441.24
  -2   1  -9  431.73  109.82
   2   1   9  344.72   54.42
  -2   1  -9  150.74   85.51
  -2  -1  -9  165.22  118.63
  -2  -1  -9  417.67   99.70
   2  -1   9  521.26   77.05
  -2   1 -10 1861.28  144.71
   2   1  10 1640.39   56.63
  -2   1 -10 1674.89  155.07
  -2  -1 -10 1868.38  145.43
  -2  -1 -10 1986.04  183.74
  -2   1 -11  252.31  117.67
   2   1  11  271.79   48.40
  -2   1 -11  262.50  125.43
  -2  -1 -11  276.49   98.06
  -2  -1 -11   71.61   82.67
  -2   1 -12  111.73   77.05
   2   1  12  273.83   74.62
  -2   1 -12  422.32  153.79
  -2  -1 -12  294.37  116.27
  -2  -1 -12  234.68  127.17
  -2   1 -13 1160.01  138.43
  -2   1 -13  912.04  168.94
   2   1  13  919.34   55.71
  -2  -1 -13  910.11  121.52
  -2   1 -14 2914.50  290.79
  -2   1 -14 2598.53  261.55
  -2  -1 -14 2420.91  228.28
  -2   1 -15  172.92   97.59
  -2   1 -15  201.50  132.88
  -2  -1 -15   27.82   55.52
  -2   1 -16  282.45  129.38
  -2   1 -16  276.54  122.50
  -2  -1 -16  -94.78   93.11
  -2  -1 -16  286.12  111.47
  -2   1 -17  992.07  152.21
  -2   1 -17  868.71  157.54
  -2  -1 -17 1090.30  211.09
  -2  -1 -17  680.48  114.21
  -2   1 -18  445.13  164.85
  -2   1 -18  288.71  117.58
  -2  -1 -18  652.03  220.14
  -2  -1 -18  433.57  140.71
  -2   1 -19   81.55  102.27
  -2   1 -19   34.31   83.36
  -2  -1 -19  215.96  152.49
  -2  -1 -19  113.10   55.79
  -2   1 -20  -45.36  102.35
  -2   1 -20  207.63  131.72
  -2  -1 -20  161.79  112.00
  -2  -1 -20  204.91   89.50
  -2   1 -21  779.98  193.41
  -2   1 -21  838.29  185.72
  -2  -1 -21 1125.41  209.27
  -2   1 -22  169.36  111.11
  -2   1 -22  197.27  121.40
  -2  -1 -22  151.27  145.23
  -2   1 -23  173.39   98.44
  -2   1 -23   83.08   86.53
  -2  -1 -23   76.45  122.50
  -2   1 -24  356.07  167.22
  -2   1 -24  149.23   96.98
  -2  -1 -24  237.85  128.88
   2   2 -23  175.65  105.73
   2   2 -23   95.48  114.90
   2  -2 -23   44.71  116.53
   2   2 -22  200.50  150.84
   2   2 -22  181.80  154.24
   2  -2 -22   82.38  164.31
   2   2 -21   56.19   99.98
   2   2 -21   15.41   70.06
   2  -2 -21  286.93  180.81
   2   2 -20  111.83   94.51
   2   2 -20    3.45   74.04
   2  -2 -20  -12.06  102.89
   2   2 -19  988.60  205.67
   2   2 -19  752.21  261.95
   2  -2 -19 1353.17  219.63
   2   2 -18   33.34  110.45
   2   2 -18   54.74   81.51
   2  -2 -18  194.29  104.44
   2   2 -17  615.29  201.70
   2   2 -17   93.11  112.59
   2  -2 -17  318.86  161.81
   2   2 -16  309.99  192.00
   2   2 -16  598.39  176.10
   2  -2 -16  530.57  188.56
   2   2 -15 2695.97  202.20
   2   2 -15 2945.63  644.55
   2  -2 -15 2857.50  247.63
   2   2 -14 1970.88  185.86
   2   2 -14 1837.44  442.77
   2  -2 -14 1476.88  187.15
   2   2 -13  268.48  155.04
   2   2 -13  104.23  107.78
   2  -2 -13  454.28  157.55
   2   2 -12 1770.18  185.34
   2   2 -12 1719.85  394.41
   2  -2 -12 1407.13  198.82
   2   2 -11 1377.68  170.21
   2   2 -11 1591.65  325.06
   2  -2 -11 1184.65  262.22
   2   2 -10  104.06   82.45
   2   2 -10   57.98   60.11
   2  -2 -10   45.58   78.78
   2   2  -9 3176.34  213.68
   2   2  -9 3204.14  276.73
   2  -2  -9 3110.27  201.40
   2   2  -8  338.76  120.00
   2   2  -8  178.96  180.09
   2  -2  -8  231.03  101.59
   2   2  -7 1545.29  165.51
   2   2  -7 1650.97  356.75
   2  -2  -7 1652.37  152.55
   2   2  -6 3392.18  202.72
   2   2  -6 3196.35  361.55
  -2   2   6 3331.91  170.83
   2  -2  -6 3644.47  206.13
  -2  -2   6 3067.53  166.41
   2   2  -5 1076.96  136.64
   2   2  -5 1326.83  447.00
  -2   2   5 1100.47   83.66
   2  -2  -5 1346.00  113.28
  -2  -2   5 1145.04   87.95
   2  -2  -5 1126.34   44.03
   2   2  -4 3761.30  181.68
   2   2  -4 4299.64  308.12
  -2   2   4 4219.01  162.83
  -2   2   4 3784.61  145.50
  -2  -2   4 3954.72  158.01
   2  -2  -4 3922.58  166.10
   2  -2  -4 3889.41  135.38
   2   2  -3 1694.63  139.19
   2   2  -3 1782.12  245.42
  -2   2   3 1811.78   94.48
  -2   2   3 1848.82  106.36
   2  -2  -3 1737.85  118.86
  -2  -2   3 1618.41  102.02
  -2  -2   3 1682.04  125.93
   2  -2  -3 1736.80  106.44
  -2   2   2 1353.44   89.54
   2   2  -2 1345.28  116.83
   2   2  -2 1663.88  313.41
  -2  -2   2 1278.73   87.18
   2  -2  -2 1413.02   88.57
  -2  -2   2 1258.82   97.34
   2  -2  -2 1462.13  143.61
   2  -2  -2 1253.78   66.86
   2   2  -1 4471.31  199.09
   2   2  -1 4552.00  210.19
   2  -2  -1 4649.34  193.28
  -2  -2   1 4205.89  168.91
   2  -2  -1 4205.61  158.04
  -2  -2   1 4175.25  261.53
   2  -2  -1 4234.78  156.01
  -2   2   0 5739.26  229.90
   2  -2   0 5678.63  195.77
   2  -2   0 5308.59  193.71
  -2  -2   0 5239.83  204.80
  -2  -2   0 5373.25  200.25
   2  -2   0 5235.03  191.97
  -2  -2   0 5483.00  226.22
   2   2   1  872.42  214.39
  -2   2  -1  748.13  170.02
  -2   2  -1  956.06  137.06
   2  -2   1  765.97   59.55
  -2  -2  -1  815.18   81.70
  -2  -2  -1  877.65   93.60
   2  -2   1  693.52   78.90
  -2  -2  -1  524.63   90.91
   2   2   2 4019.26  234.01
  -2   2  -2 3673.43  143.81
  -2   2  -2 4042.21  208.08
   2  -2   2 3838.45  135.37
  -2  -2  -2 3975.85  152.70
  -2  -2  -2 3818.41  150.88
   2  -2   2 3634.63  150.09
  -2  -2  -2 4053.16  181.01
  -2   2  -3  767.95   76.99
  -2   2  -3  654.03  122.90
  -2  -2  -3  542.47  182.11
  -2  -2  -3  673.99  173.70
  -2  -2  -3  706.66  116.72
   2  -2   3  708.69   54.83
   2  -2   3  549.00   68.38
  -2  -2  -3  715.70  100.81
   2   2   4 2301.88  106.47
  -2   2  -4 2386.80  109.64
  -2   2  -4 2882.75  199.64
   2  -2   4 2322.38  104.19
  -2  -2  -4 2161.94  166.41
  -2  -2  -4 2451.08  128.81
  -2  -2  -4 2209.48  136.14
  -2   2  -5 3519.61  180.38
   2   2   5 3315.22  161.80
  -2   2  -5 3809.75  259.19
   2  -2   5 3385.79  167.58
  -2  -2  -5 3493.14  183.05
  -2  -2  -5 3879.05  252.41
  -2   2  -614046.84  635.21
   2   2   613467.16  605.47
  -2   2  -614492.54  676.01
   2  -2   613385.10  604.25
  -2  -2  -614197.65  641.22
  -2  -2  -614789.71  690.51
  -2   2  -7  129.60   65.28
   2   2   7   87.52   41.23
  -2   2  -7  -31.08  107.22
   2  -2   7   32.54   38.93
  -2  -2  -7   16.10   28.33
  -2  -2  -7   55.45   94.36
  -2   2  -8 2151.19  139.11
   2   2   8 2076.21  106.67
  -2   2  -8 2285.01  203.28
   2  -2   8 1808.70  101.32
  -2  -2  -8 1986.05  111.96
  -2  -2  -8 2196.11  214.22
  -2   2  -9 1656.81   90.64
   2   2   9 1603.63   53.23
  -2   2  -9 1703.02  409.56
  -2  -2  -9 1500.38   67.22
  -2  -2  -9 1683.18  164.83
  -2   2 -10  211.36   92.95
   2   2  10  204.59   58.68
  -2   2 -10  324.01  166.72
  -2  -2 -10  183.09   64.66
  -2  -2 -10  157.66  167.36
  -2   2 -11  227.82  100.28
   2   2  11  403.19   52.54
  -2   2 -11  253.76  151.05
  -2  -2 -11  426.38   59.48
  -2  -2 -11  223.90  107.55
  -2   2 -12  918.04  101.45
   2   2  12  680.92   48.70
  -2   2 -12  518.20  187.83
  -2  -2 -12  762.26   75.44
  -2  -2 -12 1149.75  176.41
  -2   2 -13  253.29  117.52
   2   2  13  221.10   58.46
  -2   2 -13  357.18  180.11
  -2  -2 -13  184.32   61.62
  -2  -2 -13   79.36   97.60
  -2   2 -14 1251.22  149.32
   2   2  14  787.29   60.16
  -2   2 -14  889.25  211.18
  -2  -2 -14  834.12   91.34
  -2  -2 -14 1043.64  171.30
  -2   2 -15 1335.09  150.90
  -2   2 -15 1107.84  217.91
  -2  -2 -15 1389.90  173.68
  -2  -2 -15 1121.69  105.80
  -2   2 -16  712.62  169.01
  -2   2 -16  558.60  173.06
  -2  -2 -16  686.90  186.34
  -2  -2 -16  491.15  150.01
  -2   2 -17    4.96   81.92
  -2   2 -17   53.67  103.29
  -2  -2 -17  -26.16   88.56
  -2  -2 -17   72.11   45.87
  -2   2 -18  137.27   79.47
  -2   2 -18  268.89  106.70
  -2  -2 -18  308.25  152.73
  -2   2 -19  676.70  145.82
  -2   2 -19  621.86  181.31
  -2  -2 -19  770.96  224.47
  -2   2 -20  137.16   94.99
  -2   2 -20   -3.36   95.85
  -2  -2 -20  204.33  123.97
  -2   2 -21  182.48  105.01
  -2   2 -21  310.48  155.85
  -2  -2 -21  466.82  186.10
  -2   2 -22  -24.55  103.68
  -2   2 -22   38.42  112.91
  -2  -2 -22   73.04  130.48
  -2   2 -23  533.04  195.74
  -2   2 -23  218.32  140.61
  -2  -2 -23  427.89  208.65
   2   3 -22   30.81  100.48
   2   3 -22   -1.46  112.83
   2  -3 -22  -44.61  114.88
   2   3 -21    6.60  113.26
   2   3 -21   56.65   79.67
   2  -3 -21   12.06  114.72
   2   3 -20  644.23  177.02
   2   3 -20  125.14  106.57
   2   3 -19  163.72  135.32
   2   3 -19  122.17  108.60
   2  -3 -19  426.24  169.06
   2   3 -18  161.31  125.52
   2   3 -18  216.99  170.40
   2  -3 -18  504.17  160.21
   2   3 -17 2319.26  253.63
   2   3 -17 1755.76  448.74
   2  -3 -17 2180.23  237.24
   2   3 -16  873.29  165.18
   2   3 -16  486.25  190.88
   2  -3 -16  662.21  217.16
   2   3 -15 2031.89  222.03
   2   3 -15 1748.06  412.92
   2  -3 -15 1753.10  190.60
   2   3 -14  123.15   78.33
   2   3 -14  152.96  106.80
   2  -3 -14  261.44  140.54
   2   3 -13 1656.51  159.54
   2   3 -13 1682.27  416.03
   2  -3 -13 1459.14  174.37
   2   3 -12 5689.59  239.52
   2   3 -12 5878.36  442.93
   2  -3 -12 5413.61  260.17
   2   3 -11 5740.62  457.53
   2   3 -11 5111.74  503.07
   2  -3 -11 5295.76  432.05
   2   3 -10 1714.90  184.33
   2   3 -10 2167.45  457.37
   2  -3 -10 1782.04  185.65
   2   3  -9  385.94  137.68
   2   3  -9  654.54  117.92
   2  -3  -9  430.57  135.95
   2   3  -8  613.44  103.50
   2   3  -8  697.97  340.05
   2  -3  -8  601.87   98.88
   2   3  -7 1295.98  129.36
   2  -3  -7 1374.74  145.95
   2   3  -6  840.64  123.56
   2   3  -6  819.94  180.75
   2  -3  -6  696.21   98.55
   2  -3  -6  651.63   32.00
   2  -3  -6  635.76   54.88
   2   3  -5 2326.45  163.18
  -2   3   5 2361.98  166.20
   2   3  -5 2314.11  217.34
   2  -3  -5 2105.92  130.65
   2  -3  -5 2041.22   97.98
  -2   3   4 1430.23  147.08
   2   3  -4 1215.16  119.30
   2   3  -4 1547.91  318.30
   2  -3  -4 1384.73   88.74
   2  -3  -4 1240.65   92.12
   2  -3  -4 1196.76   42.06
   2   3  -3  827.67  293.39
   2   3  -3  914.65  121.37
  -2   3   3  868.31  135.82
   2  -3  -3  813.11   91.62
   2  -3  -3  636.00  123.01
   2  -3  -3  859.70   48.89
   2   3  -2  441.55  159.88
   2   3  -2  530.09  127.14
  -2   3   2  403.25  104.21
   2  -3  -2  396.03   84.37
   2  -3  -2  449.38   66.42
   2  -3  -2  289.23   46.77
   2   3  -1  612.57  187.76
  -2   3   1  659.47  100.93
   2   3  -1  539.60  137.05
   2  -3  -1  448.52   81.88
   2  -3  -1  519.82   56.27
   2  -3  -1  499.68  117.06
   2   3   0  151.29   67.63
  -2   3   0   60.91   59.60
   2  -3   0  116.96   38.41
   2  -3   0   80.77   54.89
   2  -3   0  163.57   51.80
  -2  -3   0  118.09   92.32
  -2   3  -1 2157.43  133.40
   2   3   1 2206.30  217.38
  -2   3  -1 2319.18  172.78
   2  -3   1 2129.17  107.12
  -2  -3  -1 1869.15  110.80
  -2  -3  -1 2284.02  148.93
   2   3   2 5483.67  290.72
  -2   3  -2 5305.91  270.04
  -2   3  -2 5057.48  274.64
   2  -3   2 4969.09  224.68
  -2  -3  -2 4544.40  211.60
  -2  -3  -2 4935.77  248.19
  -2   3  -3 2566.71  151.67
  -2   3  -3 2372.52  182.41
  -2  -3  -3 2650.32  184.66
  -2  -3  -3 2489.64  132.94
   2  -3   3 2514.79  120.21
  -2  -3  -3 2656.82  160.16
  -2   3  -4  816.77   97.02
  -2   3  -4  978.97  148.03
  -2  -3  -4  740.72  113.41
  -2  -3  -4  754.25  126.92
   2  -3   4  759.35   45.08
  -2  -3  -4  699.24   88.68
  -2   3  -5  472.56   99.63
  -2   3  -5  411.49  135.77
  -2  -3  -5  302.73  117.91
  -2  -3  -5  408.47  111.68
   2  -3   5  507.49  120.73
  -2  -3  -5  451.20   86.34
  -2   3  -6  108.09   79.63
  -2   3  -6  150.61  101.83
  -2  -3  -6   90.80   84.94
  -2  -3  -6   43.86   31.53
   2  -3   6   71.47   43.11
  -2  -3  -6  178.89   74.34
  -2   3  -7   89.50   85.50
  -2   3  -7  130.64  107.73
  -2  -3  -7   49.16   90.65
  -2  -3  -7   90.68   43.89
   2  -3   7   92.81   43.80
  -2  -3  -7  128.29   50.89
  -2   3  -8 4323.02  266.20
   2  -3   8 3621.88  206.70
  -2  -3  -8 3940.55  267.26
  -2  -3  -8 3929.47  229.27
  -2  -3  -8 3895.37  218.93
  -2   3  -9 2166.19  179.44
  -2   3  -9 1994.90  202.15
  -2  -3  -9 2009.47  208.52
  -2  -3  -9 1735.78  151.09
  -2  -3  -9 1811.18  119.43
  -2   3 -10 2057.12  206.03
  -2   3 -10 1691.23  221.58
  -2  -3 -10 2167.24  269.69
  -2  -3 -10 1534.99  171.94
  -2  -3 -10 1758.75  145.03
  -2   3 -11 1835.54  157.26
  -2   3 -11 1769.43  222.17
  -2  -3 -11 1758.43  192.85
  -2  -3 -11 1303.34  107.58
  -2   3 -12 1198.72  177.48
  -2   3 -12  920.79  198.20
  -2  -3 -12 1001.87  185.13
  -2  -3 -12  812.89   57.46
  -2   3 -13  966.38  138.25
  -2   3 -13  754.82  191.78
  -2  -3 -13  954.04  191.18
  -2   3 -14  332.52  148.16
  -2   3 -14  163.41  112.42
  -2  -3 -14  292.25  180.34
  -2   3 -15  552.72  124.12
  -2   3 -15  932.28  210.00
  -2  -3 -15  802.41  227.32
  -2   3 -16  221.41  118.33
  -2   3 -16  289.04  165.15
  -2  -3 -16   89.81  101.25
  -2   3 -17  137.66   94.73
  -2  -3 -17  232.02  107.94
  -2   3 -18   57.35   89.47
  -2   3 -18   22.44  108.57
  -2  -3 -18  327.59  197.41
  -2   3 -19  345.40  152.39
  -2   3 -19  568.99  196.42
  -2  -3 -19  479.59  193.15
  -2   3 -20  295.03  175.57
  -2   3 -20  480.94  244.88
  -2  -3 -20  -43.60  111.96
  -2   3 -21  150.49   75.82
  -2   3 -21   93.48  101.66
  -2  -3 -21  299.00  183.88
  -2   3 -22 -109.26   78.37
  -2   3 -22  -69.66  126.96
  -2  -3 -22  -30.81  125.30
   2   4 -20   60.57   88.69
   2   4 -20   43.25   98.34
   2  -4 -20  252.32  174.42
   2   4 -19  154.68  212.06
   2  -4 -19  102.47  129.75
   2   4 -18  654.95  208.65
   2   4 -18  341.07  189.55
   2  -4 -18  466.67  213.49
   2   4 -17  261.93  146.83
   2   4 -17  212.13  127.64
   2  -4 -17  227.22  137.14
   2   4 -16  517.27  139.37
   2   4 -16  479.57  166.71
   2  -4 -16  822.40  181.43
   2   4 -15  166.27  164.76
   2   4 -15 -222.96  124.27
   2  -4 -15  -54.20   77.68
   2   4 -14  352.47  122.71
   2   4 -14  273.46  179.05
   2  -4 -14  566.27  138.95
   2   4 -13 1300.63  164.37
   2   4 -13 1239.56  300.93
   2  -4 -13 1222.11  149.46
   2   4 -12  703.61  187.19
   2   4 -12  141.02   68.95
   2  -4 -12  251.54  105.72
   2   4 -11 1018.21  167.68
   2  -4 -11  724.54  121.28
   2   4 -10 1103.13  142.23
   2   4 -10 1107.78  301.42
   2  -4 -10 1199.42  142.11
   2   4  -9  131.54   82.14
   2   4  -9  222.32  168.89
   2  -4  -9  399.99  135.33
   2   4  -8  195.83  104.89
   2   4  -8   63.57  101.25
   2  -4  -8  385.62  117.73
   2   4  -7   76.66   72.25
   2   4  -7   90.74   99.13
   2  -4  -7   24.00   59.50
   2  -4  -7   65.54   19.91
   2  -4  -7   86.60   37.44
   2   4  -6 1321.16  157.43
   2   4  -6 1317.55  386.79
   2  -4  -6 1262.88  138.41
   2  -4  -6 1053.73   61.19
   2  -4  -6 1143.86   95.83
   2   4  -5  362.85  114.50
   2   4  -5  424.02  163.75
   2  -4  -5  274.85   98.93
   2  -4  -5  333.97   39.09
   2  -4  -5  296.43   80.50
   2   4  -4  228.90  129.28
  -2   4   4   57.46   51.87
   2   4  -4   74.77   97.31
   2  -4  -4   78.22   68.98
   2  -4  -4  189.58   49.96
   2   4  -3 1939.27  217.46
   2   4  -3 2103.62  618.95
  -2   4   3 1813.66  208.10
   2  -4  -3 1762.84  175.11
   2   4  -2 1868.30  194.16
  -2   4   2 1497.43  164.08
   2   4  -2 1741.17  198.05
   2  -4  -2 1510.47  136.32
   2  -4  -2 1321.24   60.62
   2   4  -1  149.95   83.54
  -2   4   1  125.05   92.78
   2  -4  -1  135.64   51.84
   2  -4  -1  129.76   64.95
  -2  -4   1  464.36  128.28
   2   4   0 3396.08  244.48
  -2   4   0 3150.16  209.36
   2  -4   0 2984.58  173.45
   2  -4   0 3155.11  196.83
  -2  -4   0 2927.19  208.19
   2   4   1 1158.98  110.44
  -2   4  -1 1101.76  261.34
   2  -4   1  886.88   50.34
   2  -4   1 1171.62   91.73
  -2  -4  -1 1036.62   97.60
  -2   4  -2 2140.27  226.66
   2  -4   2 2334.78  138.84
  -2  -4  -2 2384.99  194.64
  -2  -4  -2 2488.09  189.50
  -2   4  -3  581.36  139.06
  -2   4  -3  816.70  192.81
   2  -4   3  590.00   66.77
  -2  -4  -3  561.17  138.34
  -2  -4  -3  523.62  116.15
  -2   4  -4  742.95  167.38
  -2   4  -4  826.96  199.53
   2  -4   4  825.91   82.91
  -2  -4  -4  824.26  158.32
  -2  -4  -4  639.49  103.68
  -2   4  -5  312.15  102.62
  -2   4  -5  361.97  202.83
   2  -4   5  215.97   60.62
  -2  -4  -5   15.45   83.92
  -2  -4  -5  175.15   86.20
  -2   4  -6 1279.69  123.15
  -2   4  -6 1162.75  265.60
   2  -4   6 1111.65   72.94
  -2  -4  -6 1231.44  173.97
  -2  -4  -6 1102.73   80.98
  -2  -4  -6 1131.29   87.72
  -2   4  -7  837.49  119.92
  -2   4  -7  708.91  281.81
  -2  -4  -7  838.26  183.24
  -2  -4  -7  758.73   67.52
  -2  -4  -7  706.44   74.25
  -2   4  -8 1605.11  125.85
  -2   4  -8 1732.53  241.88
  -2  -4  -8 1536.47  145.64
  -2  -4  -8 1361.05   97.47
  -2   4  -9 1767.39  150.05
  -2   4  -9 1952.13  241.89
  -2  -4  -9 1836.23  185.20
  -2  -4  -9 1554.06   82.20
  -2   4 -10  114.61   71.24
  -2   4 -10  287.12  192.13
  -2  -4 -10  189.39  126.25
  -2   4 -11  791.06  159.50
  -2   4 -11  758.66  241.21
  -2  -4 -11  706.64  202.37
  -2   4 -12   59.59   51.04
  -2  -4 -12  259.31  141.10
  -2   4 -13 1145.55  158.01
  -2   4 -13 1617.17  288.99
  -2  -4 -13 1013.96  196.63
  -2   4 -14  127.73   90.92
  -2   4 -14   63.72  133.96
  -2  -4 -14  254.25  132.01
  -2   4 -15  809.90  139.63
  -2   4 -15 1047.58  243.34
  -2  -4 -15  712.87  189.24
  -2   4 -16  716.29  128.28
  -2   4 -16  853.84  239.03
  -2  -4 -16  542.62  133.07
  -2   4 -17 1115.21  142.59
  -2   4 -17 1103.21  351.86
  -2  -4 -17 1276.60  203.69
  -2   4 -18  296.76  133.38
  -2   4 -18  169.39  142.55
  -2  -4 -18  357.37  190.13
  -2   4 -19   37.90   60.65
  -2   4 -19 -101.02  130.22
  -2  -4 -19  283.56  187.79
   2   5 -17  100.05   73.83
   2   5 -17  267.94  163.39
   2  -5 -17  145.01  123.28
   2   5 -16   54.02   70.77
   2   5 -16   67.75  137.10
   2  -5 -16  470.78  162.80
   2   5 -15  223.65  121.67
   2   5 -15   26.19  100.27
   2  -5 -15  -30.30   80.37
   2   5 -14 -108.68   67.46
   2   5 -14  432.99  343.15
   2  -5 -14   93.49   82.37
   2   5 -13  558.80  140.33
   2   5 -13  529.99  195.36
   2  -5 -13  307.63  145.72
   2   5 -12  638.53  145.64
   2   5 -12  621.21  217.59
   2  -5 -12  662.96  148.56
   2   5 -11   14.12   85.46
   2   5 -11   62.89   85.57
   2  -5 -11   16.44   61.48
   2   5 -10  572.01  185.74
   2   5 -10  534.21  228.37
   2  -5 -10  523.29  147.74
   2   5  -9  330.41  124.36
   2   5  -9  432.87  246.26
   2  -5  -9  313.11   90.46
   2   5  -8  417.32  139.05
   2   5  -8  251.88  201.41
   2  -5  -8  381.94  119.79
   2   5  -7  219.43   79.34
   2   5  -7  207.03  130.24
   2  -5  -7  177.34   94.21
   2   5  -6   13.80   67.92
   2   5  -6  -38.36  110.23
   2  -5  -6    5.84   45.43
   2   5  -5  615.08  152.14
   2   5  -5 1069.61  381.17
   2  -5  -5 1124.56  130.93
   2  -5  -5  887.24  148.85
   2   5  -4 3375.84  438.88
   2   5  -4 4082.78  200.08
   2  -5  -4 3369.97  253.12
   2  -5  -4 3594.61  264.77
  -2   5   3  800.74  282.47
   2  -5  -3 1079.65  123.29
  -2  -5   3 1057.65  162.89
   2   5  -2  239.49  107.14
  -2   5   2   52.55   73.16
   2  -5  -2  220.87   78.78
  -2  -5   2  107.63   86.82
   2   5  -1  157.98   60.72
  -2   5   1  302.16  140.10
   2  -5  -1  207.36   85.50
  -2  -5   1   86.24  109.49
  -2   5   0 1782.37  219.98
   2  -5   0 1770.74  157.34
  -2  -5   0 1793.77  206.82
  -2   5  -1  549.63  159.23
   2  -5   1  480.00  146.04
  -2  -5  -1  618.17  120.84
  -2  -5  -1  620.31  112.23
  -2   5  -2 2030.24  405.28
   2  -5   2 1978.73  166.89
  -2  -5  -2 1864.07  186.94
  -2  -5  -2 2323.26  204.22
  -2   5  -3 1838.43  347.00
  -2  -5  -3 1853.06  181.67
   2  -5   3 1854.00  160.83
  -2  -5  -3 1604.76  161.49
  -2   5  -4  749.98  132.84
  -2   5  -4  920.93  258.66
  -2  -5  -4  818.90  187.62
  -2  -5  -4  686.67  133.55
  -2   5  -5   39.90   40.31
  -2   5  -5   46.25   37.19
  -2  -5  -5  114.83   99.94
  -2  -5  -5  121.25   60.04
  -2   5  -6   -9.86   20.75
  -2   5  -6  110.88   69.65
  -2  -5  -6   23.49   73.27
  -2  -5  -6   59.44   34.29
  -2   5  -7 1805.97  212.79
  -2   5  -7 2106.75  387.01
  -2  -5  -7 2071.00  166.29
  -2   5  -8  267.54   69.40
  -2   5  -8  193.15  146.18
  -2  -5  -8  404.45  144.28
  -2   5  -9  136.51  100.74
  -2  -5  -9  180.81  108.36
  -2   5 -10 1581.13  453.63
  -2  -5 -10 1401.55  173.19
  -2   5 -11  271.12  218.97
  -2  -5 -11  226.38  156.77
  -2   5 -12  201.92  126.30
  -2  -5 -12  -64.75   84.92
  -2   5 -13   38.50  179.28
  -2  -5 -13  249.79  134.54
  -2   5 -14  292.81  179.88
  -2  -5 -14  562.50  190.12
  -2  -5 -15 1755.99  710.27
  -2   5 -16  100.01  133.43
  -2  -5 -16  153.73  146.38
   2   6 -12  430.38  166.27
   2   6 -11  121.39  150.55
   2   6 -10  485.24  206.21
   2   6  -9   57.10  115.48
   2   6  -7  113.03   83.33
  -2  -6   7   46.94  106.18
   2   6  -6   41.96   45.49
  -2  -6   6  150.23  101.96
   2   6  -5  -46.67   51.43
  -2  -6   5  -59.54   90.83
   2   6  -4  265.22  123.09
  -2  -6   4  323.49  197.12
   2   6  -3  523.02  117.26
  -2  -6   3  531.34  137.55
  -2  -6   2  170.88   85.17
  -2  -6   2  661.63  181.42
   2  -6  -2  255.11  102.93
  -2  -6   1  120.56   72.42
  -2  -6   1  -10.27   70.13
  -2   6   0  510.95  184.32
  -2  -6   0  787.03  123.47
  -2  -6   0  647.43  135.00
  -2   6  -1  144.99  103.45
  -2  -6  -1   75.38   58.45
  -2  -6  -1  312.10  135.16
  -2   6  -2  237.07  138.58
  -2  -6  -2  364.16  157.11
  -2  -6  -2  113.08   79.19
  -2   6  -3  -64.10   92.87
  -2  -6  -3  -11.42   53.58
  -2  -6  -3  196.41   80.05
  -2   6  -4  375.43  207.33
  -2  -6  -4   98.91   56.02
  -2   6  -5  416.77  328.76
  -2  -6  -5  456.15  111.30
  -2   6  -6  682.33  211.79
  -2  -6  -6  635.75  141.01
  -2   6  -7  216.62  153.12
  -2  -6  -7  279.58  121.56
  -2   6  -8  338.10  229.28
  -2  -6  -8  399.76  185.60
  -2   6  -9  578.90  242.40
  -2  -6  -9  471.25  205.87
  -2   6 -10  463.75  169.52
  -2  -6 -10  823.73  189.46
  -2   6 -11   39.55   88.32
  -2  -6 -11  101.35  117.51
  -2   6 -12 1192.20  484.72
  -2  -6 -12 1288.31  194.20
   3   0 -24  -39.29  123.79
   3   0 -23   -2.66  140.23
   3   0 -22  119.20  138.28
   3   0 -21   30.44   45.74
   3   0 -20   49.95   34.29
   3   0 -19   69.75   59.64
   3   0 -18  624.05  182.39
   3   0 -17  203.01  101.92
   3   0 -17   35.38   58.61
   3   0 -16 1592.69  194.05
   3   0 -16 1148.64  261.29
   3   0 -15 5079.50  430.10
   3   0 -15 4904.03  486.27
   3   0 -14   53.96   93.44
   3   0 -14   70.52   48.86
   3   0 -13  113.80   95.76
   3   0 -13  -38.88   56.40
   3   0 -12  236.10  131.45
   3   0 -12  454.41  102.18
   3   0 -11 1987.90  178.75
   3   0 -11 1848.70  339.47
  -3   0  11 1743.90  385.83
   3   0 -10 3270.65  236.24
   3   0 -10 3098.40  270.76
  -3   0  10 2567.06  161.44
   3   0  -9 5890.24  323.86
   3   0  -9 5713.34  331.53
  -3   0   9 5223.00  250.04
   3   0  -811406.20  413.43
   3   0  -810837.98  377.52
  -3   0   8 9666.52  328.90
   3   0  -7  268.04  153.08
  -3   0   7  181.70   78.92
  -3   0   7  131.51   57.05
  -3   0   7  216.45   77.23
   3   0  -6  -17.76   81.29
  -3   0   6   72.23   56.34
  -3   0   6   75.49   57.27
  -3   0   6   95.07   82.65
   3   0  -5 1695.93  137.59
  -3   0   5 1415.78  117.73
  -3   0   5 1619.79  185.21
  -3   0   5 1539.28  131.43
   3   0  -441920.49  686.11
  -3   0   440759.05  658.68
  -3   0   439971.53  652.41
   3   0  -3  161.86   95.81
  -3   0   3  115.48   76.73
  -3   0   3  262.26   88.32
   3   0  -3  166.81   72.87
   3   0  -2 4418.47  217.45
  -3   0   2 4032.75  168.96
  -3   0   2 4313.11  194.53
   3   0  -2 3887.47  140.97
   3   0  -1 3112.41  197.13
  -3   0   1 3048.36  185.94
  -3   0   1 3216.36  203.95
   3   0  -1 3032.69  170.14
   3   0   0 1170.18  135.12
  -3   0   0  983.31  117.39
  -3   0   0 1140.09  127.08
   3   0   0 1020.91  115.11
   3   0   123631.63  404.30
  -3   0  -123798.84  406.19
  -3   0  -124460.38  426.26
   3   0   212269.88  233.86
  -3   0  -212326.67  305.28
  -3   0  -212669.93  256.28
   3   0   211568.59  213.90
  -3   0  -3  771.60   87.14
  -3   0  -3  907.64  126.11
  -3   0  -3  697.59  100.95
   3   0   3  735.64   85.24
  -3   0  -4 8827.03  199.51
   3   0   4 8616.14  187.58
  -3   0  -4 8948.16  188.94
   3   0   4 8439.82  166.42
  -3   0  -5 1384.49  141.81
   3   0   5 1147.83  102.51
  -3   0  -5 1223.59  136.39
   3   0   5 1097.50   93.98
  -3   0  -6   36.56   60.71
   3   0   6   38.32   47.95
  -3   0  -6   15.96   61.04
   3   0   6  -16.60   41.22
  -3   0  -7  169.13   90.07
   3   0   7  -27.34   43.70
  -3   0  -7  -15.55   62.90
   3   0   7   -6.20   38.65
  -3   0  -8 1391.01  137.47
   3   0   8 1055.07   89.80
  -3   0  -8 1099.55  134.09
   3   0   8 1020.71   76.42
  -3   0  -9   29.32   74.12
  -3   0  -9   84.37   58.32
   3   0   9  -13.16   32.69
  -3   0 -10   85.36   72.09
  -3   0 -10  139.76   93.32
  -3   0 -11  756.18  130.05
  -3   0 -11  601.26  126.23
  -3   0 -12  667.69  138.17
  -3   0 -12  652.69  126.88
  -3   0 -13  430.94  171.84
  -3   0 -13  443.75  133.12
  -3   0 -14  275.48  147.66
  -3   0 -15 1985.32  238.70
  -3   0 -15 1733.80  162.08
  -3   0 -16   -7.82  127.14
  -3   0 -16  -10.15   76.79
  -3   0 -17  804.90  180.38
  -3   0 -17  352.96  153.40
  -3   0 -18 1017.86  241.88
  -3   0 -18  571.47  155.02
  -3   0 -19  687.14  219.30
  -3   0 -19  215.68   95.07
  -3   0 -20  307.59  238.68
  -3   0 -20   63.78   82.89
  -3   0 -21 -161.08  118.46
  -3   0 -21   67.36   67.97
  -3   0 -22   65.43  108.88
  -3   0 -22   22.73   71.99
  -3   0 -23  644.83  223.39
  -3   0 -23  167.50  108.50
  -3   0 -24  134.21  171.93
   3   1 -24   38.68  125.48
   3   1 -24   -0.76   46.85
   3  -1 -24  360.26  190.08
   3   1 -23  122.77  128.67
   3   1 -23   66.39   62.27
   3  -1 -23   51.81  117.15
   3   1 -22  258.34  187.64
   3   1 -22    1.87   51.05
   3  -1 -22  287.02  166.98
   3   1 -21   91.68  140.61
   3   1 -21  256.48  144.88
   3  -1 -21  118.15  119.11
   3   1 -20  -75.86  118.81
   3   1 -20  -29.00   84.32
   3  -1 -20   -5.76  110.94
   3   1 -19  130.88  103.00
   3   1 -19   -8.06   85.09
  -3   1  19   71.91   69.17
   3  -1 -19  277.94  114.00
   3   1 -18  866.45  224.06
   3   1 -18  612.73  178.45
  -3   1  18  739.38  145.86
   3  -1 -18  773.76  228.93
   3   1 -17  685.40  177.55
  -3   1  17  626.49   91.51
   3  -1 -17  690.77  140.21
   3   1 -16 2053.74  247.22
   3   1 -16 1804.63  346.80
  -3   1  16 1778.63  130.94
   3  -1 -16 1735.79  190.86
   3   1 -15  780.08  187.51
  -3   1  15  625.23  102.10
   3   1 -15  798.95  158.01
  -3   1  15  516.61   56.01
   3  -1 -15  828.03  172.16
   3   1 -14 1052.98  195.39
  -3   1  14  823.50  113.86
   3   1 -14  845.38  181.53
  -3   1  14  879.53   89.73
   3  -1 -14 1125.05  203.53
   3   1 -13  808.92  170.17
  -3   1  13  410.01  110.61
   3   1 -13  820.40  148.12
  -3   1  13  620.02   59.41
   3  -1 -13  694.69  168.12
   3   1 -12 2962.30  259.29
  -3   1  12 2952.83  208.86
   3   1 -12 3252.12  353.68
  -3   1  12 2744.22  176.58
   3  -1 -12 3314.07  275.07
   3   1 -11 5516.15  294.77
  -3   1  11 5308.23  256.90
   3   1 -11 5579.78  328.13
  -3   1  11 4978.61  229.06
   3  -1 -11 5768.22  333.87
   3   1 -10  196.58  118.86
  -3   1  10   85.29   46.10
   3   1 -10   74.62  100.07
  -3   1  10  151.39   37.68
   3  -1 -10  303.39  124.67
   3   1  -9 2217.49  212.73
  -3   1   9 2197.96  151.06
   3   1  -9 2602.04  482.20
  -3   1   9 1906.30  116.68
   3  -1  -9 2039.57  181.71
   3   1  -8 3095.36  225.07
  -3   1   8 2771.78  172.30
   3   1  -8 3151.64  388.75
  -3   1   8 2628.31  151.47
   3  -1  -8 2998.97  204.77
   3   1  -7 4296.22  195.85
  -3   1   7 3951.42  145.09
  -3   1   7 3815.35  152.42
   3   1  -7 4219.96  363.06
  -3   1   7 4266.95  165.26
   3  -1  -7 4155.31  210.58
  -3  -1   7 3970.30  183.40
   3   1  -6 6964.50  276.04
  -3   1   6 6364.86  216.46
  -3   1   6 6086.77  225.86
  -3   1   6 6193.33  222.81
   3   1  -6 6524.22  279.48
   3  -1  -6 6315.24  245.12
  -3  -1   6 6003.57  230.53
  -3  -1   6 6284.46  229.79
   3   1  -5 6136.22  207.98
  -3   1   5 5756.29  128.17
  -3   1   5 5839.82  111.22
   3  -1  -5 6046.86  165.02
  -3  -1   5 5740.15  142.75
  -3  -1   5 5882.67  296.94
  -3   1   423267.79  373.83
  -3   1   423098.58  384.04
  -3  -1   423194.69  392.80
  -3  -1   423104.99  398.77
   3  -1  -423073.65  389.36
   3  -1  -423360.64  375.98
  -3  -1   423811.62  425.36
   3   1  -3 4484.07  134.23
  -3   1   3 4593.82  107.76
  -3   1   3 4507.44   94.20
  -3  -1   3 4236.83  123.09
   3  -1  -3 4607.06   96.61
  -3  -1   3 4246.61  172.86
   3   1  -2  762.26  120.93
  -3   1   2  754.54   79.92
  -3   1   2  612.71   64.97
   3  -1  -2  792.89   85.60
  -3  -1   2  810.20  106.98
   3  -1  -2  743.72   74.80
  -3  -1   2  740.34  134.57
   3   1  -1 8611.40  196.45
  -3   1   1 8717.41  155.51
  -3   1   1 8985.42  168.73
   3   1  -1 8478.90  172.39
  -3  -1   1 8137.25  183.01
  -3  -1   1 8810.41  203.94
   3   1   0 3288.22  185.32
  -3   1   0 3784.94  137.84
   3   1   0 3515.73  171.35
  -3  -1   0 3433.11  180.83
   3  -1   0 3537.59  164.38
  -3  -1   0 3607.58  144.17
   3   1   142700.45  695.61
   3   1   142051.31  678.27
  -3   1  -142957.35  692.80
  -3  -1  -144171.37 1073.22
  -3  -1  -140831.12  666.94
   3   1   2 3199.69  286.57
  -3   1  -2 3660.34   99.24
  -3   1  -2 3818.93  129.84
   3   1   2 3515.68  163.39
  -3  -1  -2 3338.38  222.54
   3  -1   2 3544.74  177.15
  -3  -1  -2 3913.72  131.64
  -3   1  -3 4492.44   91.22
  -3   1  -3 4416.00  167.75
   3   1   3 4421.20  112.83
  -3  -1  -3 4538.00  156.07
   3  -1   3 4228.24   90.81
  -3  -1  -3 4636.57  180.59
   3  -1   3 4109.69  118.29
  -3  -1  -3 4490.22  123.76
   3   1   4 2988.95  137.57
  -3   1  -4 3236.23  146.30
  -3   1  -4 3090.75  208.70
   3  -1   4 2936.32  133.93
   3  -1   4 3087.88  167.31
  -3  -1  -4 3043.58  157.35
  -3  -1  -4 2958.54  223.11
  -3   1  -5 1536.68   99.04
  -3   1  -5 1642.82  162.83
   3   1   5 1589.24   90.95
   3  -1   5 1466.80  102.04
  -3  -1  -5 1672.05  156.00
   3  -1   5 1560.13  124.96
  -3  -1  -5 1512.25  108.66
  -3   1  -619260.96  627.91
   3   1   618105.21  586.80
   3   1   618483.61  616.95
  -3   1  -619946.86  681.39
  -3  -1  -618842.88  636.16
   3  -1   617981.90  592.89
  -3  -1  -618360.96  601.61
   3  -1   617439.00  569.57
  -3   1  -7 5186.38  195.08
   3   1   7 5090.01  180.98
  -3   1  -7 5191.24  253.06
   3  -1   7 4666.47  172.89
  -3  -1  -7 5213.72  200.56
  -3  -1  -7 5486.75  252.14
  -3   1  -8  411.50   95.85
   3   1   8  414.35   59.78
  -3   1  -8  457.20  155.73
  -3  -1  -8  441.37  160.75
  -3  -1  -8  365.92   88.28
   3  -1   8  383.88   69.53
  -3   1  -9  717.67  125.50
   3   1   9  466.23   57.80
  -3   1  -9  548.45  160.36
  -3  -1  -9  538.96  155.66
  -3  -1  -9  457.90   97.45
   3  -1   9  516.14   74.27
  -3   1 -10  421.88  111.33
  -3   1 -10  197.67  123.75
   3   1  10  374.64   57.82
  -3  -1 -10  417.52   97.63
  -3   1 -11  956.06  121.39
  -3   1 -11 1017.09  144.20
   3   1  11  992.23   55.77
  -3  -1 -11  877.59  106.04
  -3   1 -12 2344.43  199.51
  -3   1 -12 2099.17  210.52
  -3  -1 -12 2149.65  172.79
  -3   1 -13  484.69  125.74
  -3   1 -13  168.53  136.18
  -3  -1 -13  390.77  140.29
  -3  -1 -13  124.57   88.93
  -3   1 -14 1139.73  180.81
  -3   1 -14  766.88  163.11
  -3  -1 -14  776.51  172.77
  -3  -1 -14  696.67  141.38
  -3   1 -15 1567.28  182.65
  -3   1 -15 1084.55  186.08
  -3  -1 -15 1540.76  205.42
  -3  -1 -15 1430.37  156.43
  -3   1 -16 1586.45  148.38
  -3   1 -16 1314.78  190.46
  -3  -1 -16 1691.21  192.23
  -3  -1 -16 1667.89  172.19
  -3   1 -17 1409.63  195.90
  -3   1 -17 1731.88  214.48
  -3  -1 -17 1487.86  244.70
  -3  -1 -17 1048.05  139.46
  -3   1 -18  246.42  133.45
  -3   1 -18  133.90   88.40
  -3  -1 -18  321.61  188.31
  -3  -1 -18  148.17   87.75
  -3   1 -19 1001.88  200.79
  -3   1 -19  852.79  191.17
  -3  -1 -19 1087.79  210.29
  -3  -1 -19  638.60  152.62
  -3   1 -20  978.51  165.62
  -3   1 -20  962.05  189.50
  -3  -1 -20  654.77  176.95
  -3  -1 -20  665.39  127.81
  -3   1 -21 1987.22  191.46
  -3   1 -21 1388.44  222.73
  -3  -1 -21 1784.09  232.90
  -3   1 -22  530.86  220.04
  -3  -1 -22  113.85  138.47
  -3   1 -23  118.61  103.27
  -3   1 -23  390.87  148.61
  -3  -1 -23  309.37  199.69
  -3   1 -24  130.18  163.31
  -3   1 -24  268.61  124.17
  -3  -1 -24  207.69  163.27
   3   2 -23  -14.38  121.20
   3   2 -23  153.01  127.98
   3  -2 -23  122.30  118.96
   3   2 -22  196.33  119.28
   3   2 -22   60.66   58.01
   3  -2 -22  294.63  191.87
   3   2 -21  237.47  160.57
   3   2 -21   28.33   77.35
   3  -2 -21  -99.02  106.68
   3   2 -20  -22.61  109.71
   3   2 -20  127.68   81.07
   3  -2 -20  271.47  177.12
   3   2 -19   69.21  123.22
   3   2 -19   93.77   60.17
   3  -2 -19  248.60  139.74
   3   2 -18  186.13  115.57
   3   2 -18   32.07   57.55
   3  -2 -18  362.34  178.91
   3   2 -17  468.30  204.13
   3   2 -17  234.85  137.56
   3  -2 -17  354.99  177.22
   3   2 -16 1692.57  228.91
   3   2 -16 1313.63  334.15
   3  -2 -16 1827.18  250.18
   3   2 -15 3261.99  228.32
   3   2 -15 2884.06  583.04
   3  -2 -15 2976.96  235.45
   3   2 -1413622.36  273.54
   3   2 -1413118.15  546.96
   3  -2 -1413116.21  489.85
   3   2 -13 2604.63  275.72
   3   2 -13 2965.40  665.49
   3  -2 -13 2547.81  266.65
   3   2 -12 1619.88  201.94
   3   2 -12 1501.56  375.50
   3  -2 -12 1640.04  197.49
   3   2 -11  974.20  176.25
   3   2 -11  748.16  245.88
   3  -2 -11  540.23  144.39
   3   2 -10  449.35  115.46
   3   2 -10  523.79  138.43
   3  -2 -10  581.49  148.34
   3   2  -9  616.96  132.41
   3   2  -9  838.91  180.41
   3  -2  -9  819.07  133.75
   3   2  -8  292.82  105.22
   3   2  -8  116.92  102.73
   3  -2  -8  221.85   64.37
   3   2  -7 1606.95  167.91
   3   2  -7 1693.41  470.17
   3  -2  -7 1302.78  135.09
   3   2  -6 6470.92  328.35
  -3   2   6 5976.12  268.49
  -3   2   6 5600.96  264.05
   3   2  -6 6418.55  369.88
   3  -2  -6 6056.07  295.76
   3  -2  -6 5673.35  255.16
   3   2  -5 5124.02  272.21
  -3   2   5 4733.67  223.07
  -3   2   5 4529.65  216.48
   3   2  -5 5197.37  354.51
   3  -2  -5 5009.36  253.97
   3  -2  -5 4656.87  213.89
   3   2  -4 1675.97  157.66
   3   2  -4 2028.56  391.54
  -3   2   4 1738.24  116.84
  -3   2   4 1828.84   93.66
  -3  -2   4 1722.81  130.83
   3  -2  -4 1769.04  112.19
   3   2  -3  212.15  100.52
  -3   2   3  352.91   66.16
  -3   2   3  244.24   54.22
  -3  -2   3  191.88   73.34
  -3  -2   3   72.09  109.58
   3  -2  -3  287.88   78.03
   3  -2  -3  204.45   51.72
  -3  -2   3  317.25  144.46
   3   2  -2 2196.68  150.45
  -3   2   2 2376.22  127.07
  -3   2   2 2369.09  106.30
  -3  -2   2 2102.39  120.72
  -3  -2   2 1883.21  161.69
   3  -2  -2 2128.95  100.03
   3  -2  -2 2276.56  103.32
  -3  -2   2 1960.81  168.43
   3   2  -1  386.01  118.89
  -3   2   1  253.65   72.51
   3  -2  -1  254.89   73.77
   3  -2  -1  263.66   47.82
  -3  -2   1  263.07   71.27
  -3  -2   1  287.29   65.08
   3  -2  -1  268.67   56.52
  -3  -2   1  409.15  173.38
   3   2   0  122.19   73.54
  -3   2   0   70.61   58.34
   3  -2   0    5.37   16.89
   3  -2   0   91.30   31.19
  -3  -2   0  163.12   54.30
  -3  -2   0  136.84   62.63
   3  -2   0  199.79   68.56
  -3  -2   0   78.15   75.16
   3   2   1  658.87  145.43
  -3   2  -1  504.41   97.40
  -3  -2  -1  655.29   79.85
   3  -2   1  575.82   41.44
  -3  -2  -1  649.96  187.01
   3  -2   1  545.30   37.35
   3  -2   1  519.83   70.40
  -3  -2  -1  931.99  154.92
   3   2   2 1506.09  258.42
  -3   2  -2 1324.28  129.82
  -3   2  -2 1406.25  136.80
   3   2   2 1481.58   96.19
  -3  -2  -2 1272.21   86.52
   3  -2   2 1321.60   46.49
   3  -2   2 1194.85   85.18
  -3  -2  -2 1728.80  149.47
   3   2   3 9211.01  339.28
   3   2   3 8608.10  299.17
  -3   2  -3 8435.57  280.42
  -3   2  -3 8943.24  336.60
   3  -2   3 8661.81  283.06
   3  -2   3 8431.98  295.23
  -3  -2  -3 8252.51  287.14
  -3  -2  -3 7961.24  274.37
  -3   2  -4 6054.56  283.40
   3   2   4 6120.28  284.90
  -3   2  -4 6535.70  264.91
   3  -2   4 5869.98  199.07
  -3  -2  -4 6152.55  225.68
  -3  -2  -4 6368.51  348.49
  -3   2  -511216.85  508.94
   3   2   511028.03  499.36
  -3   2  -511492.10  543.14
   3  -2   510895.71  492.24
  -3  -2  -511377.71  518.07
  -3  -2  -512116.97  589.91
  -3   2  -6 1654.22  120.99
   3   2   6 1627.70  105.45
  -3   2  -6 1770.98  186.41
   3  -2   6 1526.33  102.68
  -3  -2  -6 1855.67  139.17
  -3  -2  -6 1487.38  210.56
  -3   2  -7  918.57   90.80
   3   2   7  893.96   71.49
  -3   2  -7  782.92  138.19
   3  -2   7  941.73   71.30
  -3  -2  -7  934.38  106.93
  -3  -2  -7  782.36  170.02
  -3   2  -8 1589.50   72.64
   3   2   8 1636.12   61.51
  -3   2  -8 1699.14  406.62
   3  -2   8 1571.95   63.54
  -3  -2  -8 1754.90  124.44
  -3  -2  -8 1821.08  183.00
  -3   2  -9  564.89   71.64
   3   2   9  515.38   58.24
  -3   2  -9  555.66  164.49
   3  -2   9  565.34   61.36
  -3  -2  -9  464.52   81.89
  -3  -2  -9  660.39  164.83
  -3   2 -10 3266.83  226.27
   3   2  10 2687.72  170.16
  -3   2 -10 3498.38  302.49
  -3  -2 -10 2983.26  200.20
  -3  -2 -10 3170.06  254.97
  -3   2 -11  970.10   89.12
   3   2  11  710.86   52.09
  -3   2 -11 1012.77  182.74
  -3  -2 -11  795.48   76.87
  -3  -2 -11  900.19  200.53
  -3   2 -12 1318.02  113.29
   3   2  12 1075.26   63.99
  -3   2 -12 1112.92  193.14
  -3  -2 -12 1105.72   72.98
  -3  -2 -12 1215.19  169.05
  -3   2 -13  -44.48   62.28
   3   2  13   13.91   21.30
  -3   2 -13  222.69  199.27
  -3  -2 -13   51.68   43.38
  -3  -2 -13  -17.67   97.62
  -3   2 -14  127.54   97.71
   3   2  14    8.40   17.72
  -3   2 -14  177.64  117.96
  -3  -2 -14   27.91   31.28
  -3  -2 -14  224.57   98.91
  -3   2 -15 3123.25  188.10
  -3   2 -15 3309.29  238.51
  -3  -2 -15 3273.78  221.67
  -3  -2 -15 2736.57  133.94
  -3   2 -16 1436.52  169.83
  -3   2 -16 1492.85  211.97
  -3  -2 -16 1089.32   92.47
  -3   2 -17  665.44  177.92
  -3   2 -17  823.87  206.87
  -3  -2 -17  582.12  213.72
  -3  -2 -17  460.17  116.94
  -3   2 -18   33.32   80.91
  -3   2 -18  123.02   99.09
  -3  -2 -18  241.34  118.05
  -3   2 -19  172.01  100.14
  -3   2 -19  457.73  194.60
  -3  -2 -19  216.67  173.69
  -3   2 -20 2043.07  211.51
  -3   2 -20 2008.32  200.52
  -3  -2 -20 1893.10  224.23
  -3   2 -21  109.99   98.25
  -3   2 -21  598.66  187.39
  -3  -2 -21  129.90  114.13
  -3   2 -22  429.24  205.90
  -3   2 -22  223.92  170.09
  -3  -2 -22  379.17  207.31
  -3   2 -23  152.36  125.99
  -3   2 -23  185.67  136.80
  -3  -2 -23  228.47  174.38
   3   3 -22  364.06  159.43
   3   3 -22  490.39  250.14
   3  -3 -22  222.72  180.12
   3   3 -21   71.21  145.18
   3   3 -21  176.67  147.03
   3  -3 -21   99.32  104.64
   3   3 -20  256.45  145.73
   3   3 -20   45.51   86.85
   3  -3 -20  398.62  183.39
   3   3 -19   13.05   92.08
   3   3 -19  -93.68  106.66
   3  -3 -19  202.72   86.67
   3   3 -18  442.49  191.30
   3   3 -18  326.38  161.86
   3  -3 -18  142.42   92.01
   3   3 -17  523.84  181.55
   3   3 -17  319.21  109.66
   3  -3 -17  362.04  142.35
   3   3 -16    7.07   98.27
   3   3 -16  -10.86   81.69
   3  -3 -16  250.26  131.64
   3   3 -15 1644.05  202.27
   3   3 -15 1310.41  282.01
   3  -3 -15 1810.14  219.26
   3   3 -14 3628.56  302.45
   3   3 -14 3255.64  557.48
   3  -3 -14 3442.85  330.21
   3   3 -13   -6.03   82.00
   3   3 -13   82.66   86.96
   3  -3 -13   56.03   82.76
   3   3 -12 2544.95  188.39
   3   3 -12 2646.65  533.01
   3  -3 -12 2321.37  171.65
   3   3 -11 1082.86  174.58
   3   3 -11 1050.31  242.93
   3  -3 -11  882.22  149.68
   3   3 -10 3054.12  285.82
   3   3 -10 2930.05  616.35
   3  -3 -10 3173.67  289.06
   3   3  -9 1946.25  183.80
   3   3  -9 1377.12  318.14
   3  -3  -9 1804.65  161.96
   3   3  -8  835.06  132.58
   3   3  -8  805.73  223.25
   3  -3  -8  856.95  104.14
   3   3  -7  704.38  134.56
   3  -3  -7  589.41  100.78
   3   3  -6  515.96  122.40
   3   3  -6  521.61  214.54
  -3   3   6  435.24   72.80
   3  -3  -6  435.27   96.49
   3  -3  -6  483.83   31.76
   3   3  -5 1497.82  139.93
  -3   3   5 1682.53  154.93
  -3   3   5 1433.64  111.50
   3   3  -5 1810.63  416.68
   3  -3  -5 1647.55   86.68
   3  -3  -5 1580.39  101.88
   3   3  -4 3560.27  240.28
   3   3  -4 3449.17  214.70
  -3   3   4 3554.67  187.05
   3  -3  -4 3460.38  181.83
   3  -3  -4 3441.55  189.34
   3  -3  -4 3350.78  155.22
  -3   3   3 7793.64  362.60
   3   3  -3 7846.35  377.21
   3  -3  -3 7644.34  348.96
   3  -3  -3 7533.85  357.61
   3  -3  -3 7294.85  325.93
  -3  -3   3 7687.53  384.90
  -3   3   2 1454.64   97.11
   3   3  -2 1251.56  146.81
   3  -3  -2 1181.29   82.54
   3  -3  -2 1240.52  142.67
   3  -3  -2 1126.65   52.78
  -3  -3   2 1361.48  183.94
   3   3  -1 1666.31  148.29
   3  -3  -1 1274.42   57.87
   3  -3  -1 1336.71   72.46
  -3  -3   1 1724.99  397.88
   3   3   0 1471.75  349.62
  -3   3   0 1293.67  101.20
   3  -3   0 1288.41   56.66
   3  -3   0 1393.83   67.70
  -3  -3   0 1302.74  125.44
   3   3   1 1746.86  181.17
  -3   3  -1 1704.13  393.41
   3  -3   1 1708.33  372.37
   3  -3   1 1718.80  376.62
  -3  -3  -1 1529.48  108.58
   3   3   2 1537.06  265.13
  -3   3  -2 1679.81  138.21
   3  -3   2 1486.11   43.67
  -3  -3  -2 1557.72  114.43
  -3   3  -3 6831.13  308.67
  -3   3  -3 6933.40  354.16
  -3  -3  -3 7000.08  359.02
  -3  -3  -3 6395.87  292.57
   3  -3   3 6351.42  283.41
  -3  -3  -3 6839.99  325.69
  -3   3  -4   11.24   21.29
  -3   3  -4   33.82   86.21
  -3  -3  -4   98.41   89.70
  -3  -3  -4   55.48   35.13
   3  -3   4   63.83   28.69
  -3  -3  -4   69.73   49.63
  -3   3  -5  538.12   70.38
  -3   3  -5  779.01  141.06
  -3  -3  -5  512.48  123.38
  -3  -3  -5  523.05   71.66
   3  -3   5  565.41   41.80
  -3  -3  -5  559.92   93.75
  -3   3  -6   46.99   44.45
  -3   3  -6   69.97  103.91
  -3  -3  -6  151.12  138.62
  -3  -3  -6    3.15   12.66
   3  -3   6    6.39   20.76
  -3  -3  -6    7.47   41.46
  -3   3  -7 1548.49  138.81
  -3   3  -7 1618.02  203.61
  -3  -3  -7 1501.66  187.46
  -3  -3  -7 1334.86  114.56
   3  -3   7 1397.42  100.15
  -3  -3  -7 1438.51  123.27
  -3   3  -8 1054.47   98.63
  -3   3  -8  881.95  173.43
  -3  -3  -8 1065.95  191.49
  -3  -3  -8 1129.14   58.75
   3  -3   8 1175.46   59.15
  -3  -3  -8 1039.60   73.09
  -3   3  -9 1398.26  133.45
   3   3   9 1262.48   68.36
  -3  -3  -9 1644.64  192.49
  -3  -3  -9 1453.77  104.07
   3  -3   9 1443.32  100.20
  -3   3 -10    5.28   48.64
   3   3  10   62.28   32.24
  -3   3 -10  -77.46   98.74
  -3  -3 -10   52.33   34.26
  -3  -3 -10   67.67  101.82
  -3   3 -11 1814.28  132.80
   3   3  11 1403.31   72.39
  -3   3 -11 1753.18  189.65
  -3  -3 -11 1562.99   89.60
  -3  -3 -11 1398.48  177.56
  -3   3 -12  928.48  122.88
  -3   3 -12 1051.24  220.22
  -3  -3 -12 1075.84  218.27
  -3  -3 -12  776.11   83.06
  -3   3 -13  166.00   78.89
  -3   3 -13  151.33  116.48
  -3  -3 -13  267.15  165.75
  -3  -3 -13  126.85   51.97
  -3   3 -14  631.78  147.22
  -3   3 -14 1027.09  212.42
  -3  -3 -14  764.71  199.46
  -3   3 -15  389.30  151.45
  -3   3 -15  551.38  234.66
  -3  -3 -15  752.78  243.61
  -3   3 -16   72.56   75.48
  -3   3 -16  112.88  117.89
  -3  -3 -16  -19.80   97.14
  -3   3 -17 1570.00  191.57
  -3   3 -17 1344.28  213.15
  -3  -3 -17 1460.20  228.09
  -3   3 -18  160.88   67.49
  -3   3 -18  462.21  145.03
  -3  -3 -18  513.88  177.03
  -3   3 -19  235.32  123.11
  -3   3 -19  674.58  234.29
  -3  -3 -19  376.41  176.22
  -3   3 -20 1154.74  282.50
  -3   3 -20 1169.34  324.62
  -3  -3 -20 1356.56  339.39
  -3   3 -21   96.70   70.54
  -3   3 -21  501.84  230.96
  -3  -3 -21  108.55  112.31
   3   4 -20  125.79   89.33
   3   4 -20  172.25   89.06
   3  -4 -20  130.75  157.06
   3   4 -19  114.82   85.64
   3   4 -19   38.26  127.71
   3  -4 -19  192.77   98.30
   3   4 -18  694.35  231.53
   3   4 -18  156.55  148.13
   3  -4 -18  499.36  180.70
   3   4 -17   92.28   94.39
   3   4 -17   96.72  114.83
   3  -4 -17  -19.15   89.38
   3   4 -16    3.98   96.90
   3   4 -16   58.08   96.97
   3  -4 -16   72.28  118.14
   3   4 -15 1063.98  202.34
   3   4 -15  485.29  170.27
   3  -4 -15 1042.83  149.25
   3   4 -14  218.64  112.35
   3   4 -14   94.31   95.52
   3  -4 -14  211.48  109.07
   3   4 -13  534.83  173.76
   3   4 -13  426.03  191.52
   3  -4 -13  280.56  109.71
   3   4 -12  327.92  146.78
   3   4 -12  264.88  182.05
   3  -4 -12  251.16  109.79
   3   4 -11  991.50  200.41
   3  -4 -11  612.90  150.12
   3   4 -10  279.36  129.70
   3  -4 -10  374.93  147.38
   3   4  -9 1343.35  178.26
   3   4  -9  848.96  284.93
   3  -4  -9  914.99  144.10
   3   4  -8   61.25   78.91
   3   4  -8  337.57  114.76
   3  -4  -8  168.38   79.07
   3   4  -7  299.44  118.29
   3   4  -7  205.26  117.35
   3  -4  -7  127.26   94.13
   3  -4  -7  122.25   21.61
   3  -4  -7  139.00   37.33
   3   4  -6 1735.61  170.14
   3   4  -6 2047.67  416.44
   3  -4  -6 1698.68  131.36
   3  -4  -6 1385.21   41.67
   3  -4  -6 1470.91   94.17
   3   4  -5  683.65  140.96
  -3   4   5  778.41  199.43
   3   4  -5  760.92  255.87
   3  -4  -5  682.34  111.37
   3  -4  -5  596.76   63.62
   3   4  -4 1544.51  171.92
  -3   4   4 1232.05  173.87
   3  -4  -4 1261.85  128.38
   3  -4  -4 1235.83  108.41
  -3  -4   4 1493.41  208.65
   3   4  -3  594.07  134.54
  -3   4   3  501.25  139.99
   3  -4  -3  532.80   72.05
   3  -4  -3  488.14   84.47
  -3  -4   3  380.52  157.81
   3   4  -2 2689.92  402.23
  -3   4   2 2905.44  337.68
   3  -4  -2 2634.18  210.52
   3  -4  -2 2561.57  206.80
  -3  -4   2 2678.34  268.24
   3   4  -1  289.68   87.17
  -3   4   1  371.23  109.18
   3  -4  -1  441.46   62.56
   3  -4  -1  325.41   79.97
  -3  -4   1  329.61  130.20
   3   4   0  205.84   76.38
  -3   4   0  187.79   93.63
   3  -4   0  357.77   57.53
   3  -4   0  317.94   80.89
  -3  -4   0  281.19  134.79
   3   4   1   32.15   83.81
  -3   4  -1  118.11   90.16
   3  -4   1  184.59   49.12
   3  -4   1  142.51   53.24
  -3  -4  -1    5.72   64.07
  -3   4  -2  550.67  124.92
   3  -4   2  489.65   58.17
   3  -4   2  492.73   77.85
  -3  -4  -2  495.34  115.63
  -3   4  -3  701.22  154.87
   3  -4   3  729.30   95.37
  -3  -4  -3  576.87  156.82
   3  -4   3  584.45   59.73
  -3  -4  -3  761.48  150.25
  -3   4  -4  564.88  119.12
  -3   4  -4  625.40  182.74
   3  -4   4  736.31   72.10
  -3  -4  -4  635.64  166.97
  -3  -4  -4  651.57  131.45
  -3   4  -5  356.72   97.95
  -3   4  -5  763.75  231.20
   3  -4   5  452.65   38.04
  -3  -4  -5  550.69  147.37
  -3  -4  -5  441.88  101.43
  -3   4  -6   97.09   43.02
  -3   4  -6  243.36  185.19
   3  -4   6   83.44   31.09
  -3  -4  -6  199.13   89.05
  -3  -4  -6  220.21   64.24
  -3   4  -7  256.39   63.04
  -3   4  -7  418.00  193.16
  -3  -4  -7  556.74  160.16
  -3  -4  -7  449.63   71.48
  -3   4  -8  123.47   52.01
  -3   4  -8  237.03  194.51
  -3  -4  -8  284.84   93.51
  -3  -4  -8  417.51   82.79
  -3   4  -9  252.15  100.54
  -3   4  -9  345.03  192.90
  -3  -4  -9  402.06  184.68
  -3  -4  -9  349.85  109.45
  -3   4 -10   33.19   58.45
  -3   4 -10  185.40  145.20
  -3  -4 -10   -7.67   89.16
  -3  -4 -10   28.84   23.90
  -3   4 -11  530.62  118.39
  -3   4 -11  651.12  234.85
  -3  -4 -11  401.69  165.04
  -3   4 -12 1430.45  117.84
  -3  -4 -12  902.88  166.84
  -3   4 -13  188.05   67.22
  -3   4 -13  495.63  196.89
  -3  -4 -13  323.05  138.78
  -3   4 -14  155.92   80.60
  -3   4 -14  200.73  139.95
  -3  -4 -14   84.42   93.96
  -3   4 -15  522.11  127.08
  -3   4 -15  497.14  188.45
  -3  -4 -15  857.57  175.46
  -3   4 -16  263.70  117.03
  -3   4 -16   77.12  130.34
  -3  -4 -16  145.22   96.31
  -3   4 -17  532.72  263.26
  -3  -4 -17  814.78  178.25
  -3   4 -18  447.41  227.10
  -3  -4 -18  430.71  235.07
  -3  -4 -19  449.43  219.04
   3   5 -17   94.49  101.68
   3   5 -17  -20.31  148.01
   3  -5 -17  364.37  121.20
   3   5 -16  345.15  179.16
   3   5 -16  302.53  226.25
   3  -5 -16  271.69  168.25
   3   5 -15  -12.12   71.49
   3   5 -15   91.95  138.98
   3  -5 -15  188.02  125.92
   3   5 -14 1309.74  191.40
   3  -5 -14 1135.01  171.19
   3   5 -13   76.79   79.79
   3   5 -13  165.36  128.67
   3  -5 -13  197.67  100.75
   3   5 -12  119.09  105.71
   3   5 -12  -17.69  140.38
   3  -5 -12  -39.02   60.46
   3   5 -11  299.30  138.55
   3   5 -11  107.42   91.72
   3  -5 -11  163.60   81.34
   3   5 -10  542.44  173.14
   3   5 -10  608.35  323.88
   3  -5 -10  395.63  115.58
   3   5  -9   27.22   85.30
   3   5  -9 -146.71  130.54
   3  -5  -9   -2.40   46.40
   3   5  -8   93.94   84.18
   3   5  -8   -0.89  128.18
   3  -5  -8  180.26   72.98
   3   5  -7  103.71   78.50
   3   5  -7  436.31  200.07
   3  -5  -7   86.14   67.30
   3   5  -6  134.85  106.49
   3  -5  -6  511.29  130.44
  -3  -5   6  393.40  190.44
   3   5  -5   43.06   65.28
   3  -5  -5    5.51   41.04
   3  -5  -5   97.25   55.49
  -3  -5   5   10.00  101.15
   3   5  -4  898.08  275.98
  -3   5   4  737.07  234.67
   3  -5  -4 1109.30  114.31
  -3  -5   4 1065.89  196.83
   3   5  -3  150.66  104.45
  -3   5   3  283.29  102.84
   3  -5  -3  438.22  100.04
  -3  -5   3  371.73  137.92
   3   5  -2  325.11   96.51
  -3   5   2  422.24  124.56
   3  -5  -2  273.62   79.00
  -3  -5   2  604.40  161.30
   3   5  -1 1447.01  360.95
  -3   5   1 2228.57  330.26
   3  -5  -1 1944.11  151.54
  -3  -5   1 2132.66  202.77
   3   5   0  854.18  177.16
  -3   5   0  890.82  288.08
   3  -5   0  855.04  143.72
  -3  -5   0 1013.63  157.78
  -3   5  -1  431.25  162.22
   3  -5   1  565.60  115.63
  -3  -5  -1  671.95  165.78
  -3  -5  -1  538.32  116.76
  -3   5  -2 1348.62  351.47
   3  -5   2 1118.06  121.05
  -3  -5  -2 1262.09  188.41
  -3  -5  -2  966.50   93.44
  -3   5  -3  166.63  104.55
  -3  -5  -3  120.69  111.92
  -3  -5  -3  185.90  100.61
  -3   5  -4 2986.62  314.71
  -3  -5  -4 3337.16  276.98
  -3  -5  -4 2900.11  227.57
  -3   5  -5  882.91  241.96
  -3  -5  -5  755.54  204.08
  -3  -5  -5  741.93  176.94
  -3   5  -6  436.29  150.08
  -3  -5  -6  213.46  120.40
  -3  -5  -6  326.75   88.89
  -3   5  -7  849.65  294.23
  -3  -5  -7 1028.58  170.39
  -3   5  -8  762.05  191.25
  -3  -5  -8  569.64  165.31
  -3   5  -9  533.33  263.03
  -3  -5  -9  580.09  180.14
  -3   5 -10  372.82  170.83
  -3  -5 -10  516.02  148.58
  -3   5 -11  729.65  243.82
  -3  -5 -11  469.97  119.09
  -3   5 -12  -74.92  154.16
  -3  -5 -12  173.06  123.90
  -3   5 -13  443.33  210.48
  -3  -5 -13  665.90  167.18
  -3   5 -14  765.01  285.72
  -3  -5 -14  784.45  219.99
  -3   5 -15  187.52  168.92
  -3  -5 -15    7.36   92.51
  -3  -5 -16  766.41  185.48
  -3  -6  12  573.01  198.26
  -3  -6  11  396.50  188.63
  -3  -6  10   28.75  118.14
   3   6  -9  185.46   85.06
  -3  -6   9  343.01  210.34
   3   6  -8  190.51   85.93
  -3  -6   8  638.28  217.17
   3   6  -7   -9.00   55.33
  -3  -6   7  122.78  142.64
   3   6  -6  218.81  105.71
  -3  -6   6  140.92   98.45
   3   6  -5  137.25   87.22
  -3  -6   5   85.04   99.97
   3   6  -4   49.82   47.57
  -3  -6   4   93.30   96.08
   3   6  -3   28.99   79.79
  -3  -6   3  -65.69   95.95
   3   6  -2 1235.87  145.49
  -3   6   2 1179.59  146.33
  -3  -6   2 1013.84  188.57
  -3   6   1  346.76  200.14
  -3  -6   1   99.52   80.54
  -3  -6   1  280.29  166.97
  -3   6   0   59.16   78.97
  -3  -6   0  -68.90   57.19
  -3  -6   0   59.04   65.97
  -3   6  -1   35.32   75.88
  -3  -6  -1    6.36   58.68
  -3  -6  -1   13.50   53.85
  -3   6  -2  814.48  303.73
  -3  -6  -2  899.27  135.69
  -3  -6  -2 1047.98  151.74
  -3   6  -3  -20.77   96.39
  -3  -6  -3  -29.83   62.01
  -3  -6  -3  -11.44   47.66
  -3   6  -4  296.65  178.73
  -3  -6  -4  435.50  137.35
  -3   6  -5  175.85   84.41
  -3  -6  -5  342.27  150.70
  -3   6  -6  105.03  102.61
  -3  -6  -6  616.76  169.92
  -3   6  -7   69.50  135.03
  -3  -6  -7   76.52  125.32
  -3   6  -8  247.06  142.40
  -3  -6  -8  189.33  157.83
  -3   6  -9  474.56  158.77
  -3  -6  -9  362.84  192.12
  -3   6 -10   64.34   93.43
  -3  -6 -10   12.99   83.48
  -3   6 -11  258.72  137.91
  -3  -6 -11  155.20  134.50
  -4   0  22  241.82  101.56
  -4   0  21   32.23   64.18
   4   0 -20  537.36  232.79
  -4   0  20  295.46  100.23
   4   0 -19 2284.28  246.84
  -4   0  19 1927.07  153.24
   4   0 -18  750.18  216.53
  -4   0  18  446.58  129.18
  -4   0  17   46.17   69.71
   4   0 -16  473.02  167.75
  -4   0  16  652.07  150.93
   4   0 -15  134.75   93.96
   4   0 -14  811.96  183.40
  -4   0  14  614.62  126.01
   4   0 -13  514.10  182.56
  -4   0  13  471.58  103.89
   4   0 -12 2474.10  241.44
  -4   0  12 2241.93  183.39
   4   0 -11 1651.38  158.79
  -4   0  11 1268.76   72.58
  -4   0  11 1538.87  120.82
   4   0 -10  -75.38   97.86
  -4   0  10   -4.08   36.64
  -4   0  10   28.61   56.11
   4   0  -940606.47 3069.52
  -4   0   938057.07 1700.68
  -4   0   940032.37 1792.98
   4   0  -8 2477.25  224.83
  -4   0   8 2295.54  227.53
  -4   0   8 2426.71  181.79
   4   0  -7 2247.36  192.04
  -4   0   7 1677.55  121.85
  -4   0   7 1882.09  248.26
  -4   0   7 1930.84  140.51
   4   0  -6   27.00   84.67
  -4   0   6    5.68   49.84
  -4   0   6    8.63   26.89
  -4   0   6   39.17   57.77
   4   0  -5  -61.79   78.14
  -4   0   5  -21.49   59.89
  -4   0   5  -50.19   62.73
   4   0  -5  -30.27   48.95
   4   0  -4 1777.05  162.74
  -4   0   4 1695.82  120.41
  -4   0   4 2019.80  161.74
   4   0  -4 2010.20  136.39
   4   0  -3  347.41  129.93
  -4   0   3   60.29   52.42
  -4   0   3  -30.00   68.88
   4   0  -3  -14.36   52.18
   4   0  -2  299.97   97.03
  -4   0   2  587.00   79.41
  -4   0   2  556.11   94.93
   4   0  -2  746.34   94.70
   4   0  -116618.33  301.67
  -4   0   115532.39  268.88
  -4   0   116643.90  297.66
   4   0  -115962.01  279.33
   4   0   092285.77 2217.97
  -4   0   084977.12 2043.28
  -4   0   091507.92 2199.67
   4   0   092155.58 2214.88
   4   0   1  111.43   73.10
  -4   0  -1  -25.42   46.82
  -4   0  -1   27.55   65.15
   4   0   1   32.55   61.81
   4   0   2 8091.59  178.48
  -4   0  -2 7838.63  161.58
  -4   0  -2 8203.14  183.63
   4   0   2 8103.74  170.85
  -4   0  -3 3959.14  251.89
  -4   0  -3 3987.18  156.62
  -4   0  -3 3880.54  135.59
   4   0   3 3717.96  140.05
  -4   0  -4 7196.47  199.37
  -4   0  -4 7219.49  196.13
  -4   0  -4 6964.49  177.06
   4   0   4 6732.38  156.21
  -4   0  -5  199.08   66.76
   4   0   5   86.19   74.45
  -4   0  -5  273.07  102.43
   4   0   5  277.25   77.02
  -4   0  -6  641.38  120.68
   4   0   6  582.97   92.34
  -4   0  -6  821.34  144.03
   4   0   6  638.96   71.05
  -4   0  -7  259.46   95.91
   4   0   7   73.38   47.91
  -4   0  -7  488.86  137.25
   4   0   7  195.71   67.26
  -4   0  -8 3899.85  221.15
  -4   0  -8 4145.06  240.47
  -4   0  -9 2370.86  180.87
  -4   0  -9 2154.71  174.98
  -4   0 -10  812.41  145.06
  -4   0 -10  721.17  123.64
  -4   0 -11 1540.08  154.15
  -4   0 -11 1536.82  139.54
  -4   0 -12 1233.52  162.92
  -4   0 -12 1148.93  250.44
  -4   0 -13  129.89   98.10
  -4   0 -13  434.95  152.54
  -4   0 -14  152.82  104.38
  -4   0 -14  -31.45   71.28
  -4   0 -15  123.21  113.10
  -4   0 -15  -11.09   73.03
  -4   0 -16  635.34  216.57
  -4   0 -16  606.54  162.18
  -4   0 -17  920.99  179.11
  -4   0 -17  962.66  156.84
  -4   0 -18 2636.06  201.70
  -4   0 -18 2359.91  179.22
  -4   0 -19   51.15  114.82
  -4   0 -19   79.39   96.47
  -4   0 -20   83.47  117.89
  -4   0 -20  -45.71   64.63
  -4   0 -21  121.83   99.74
  -4   0 -21  -91.98   62.06
  -4   0 -22  119.47  105.99
  -4   0 -22 -116.86   71.35
  -4   0 -23  134.11  138.40
  -4   0 -23   80.71   54.31
  -4   0 -24   80.97  124.35
   4   1 -24  418.57  171.44
   4  -1 -24   30.55  123.24
  -4  -1  24  195.74  154.51
   4   1 -23  -23.53  123.96
   4  -1 -23  198.53  117.76
  -4  -1  23   76.00   74.14
   4   1 -22  177.14  139.18
   4  -1 -22  264.92  182.05
   4   1 -21   18.89  133.94
   4   1 -21   32.25   68.68
   4  -1 -21  299.41  215.18
   4   1 -20  227.38  132.64
   4   1 -20   44.45   41.53
   4  -1 -20  547.25  207.75
   4   1 -19  665.40  207.31
   4   1 -19  507.93  182.63
  -4   1  19  396.75   97.51
   4  -1 -19  703.45  190.35
   4   1 -18  140.01  146.63
   4   1 -18  106.79   61.74
  -4   1  18   44.24   56.80
   4  -1 -18  -70.62   96.83
   4   1 -17 1876.61  246.45
   4   1 -17 1651.18  465.03
  -4   1  17 1818.21  171.56
   4  -1 -17 1718.34  215.75
   4   1 -16  713.22  204.22
   4   1 -16  789.55  197.33
  -4   1  16  697.72   97.01
   4  -1 -16  836.30  186.52
   4   1 -15  877.43  185.30
  -4   1  15  507.59   91.36
   4   1 -15  651.26  218.25
  -4   1  15  618.36   60.00
   4  -1 -15  668.74  184.51
   4   1 -14 1603.95  238.16
  -4   1  14 1361.63  147.93
   4   1 -14 1387.34  309.45
  -4   1  14 1202.79  114.97
   4  -1 -14 1673.02  217.40
   4   1 -13  361.35  173.06
  -4   1  13  372.55  104.15
   4   1 -13  371.54  148.12
  -4   1  13  470.20   58.67
   4  -1 -13  425.56  182.42
   4   1 -12 4486.36  338.48
  -4   1  12 4193.45  273.98
   4   1 -12 4967.34  382.68
  -4   1  12 3764.09  234.73
   4  -1 -12 4386.97  321.65
   4   1 -11 7382.68  485.62
  -4   1  11 7042.12  436.98
   4   1 -11 7670.36 1417.02
  -4   1  11 6027.58  367.00
   4  -1 -11 7456.64  486.32
  -4   1  10   74.65   58.68
   4   1 -10   82.89   98.95
  -4   1  10  144.73   38.98
   4  -1 -10   45.14   86.22
  -4   1   9 7807.43  366.22
   4   1  -9 8734.87  495.52
  -4   1   9 7222.40  329.96
   4  -1  -9 7427.13  375.73
  -4   1   8 8694.63  401.15
   4   1  -8 8662.78  427.41
  -4   1   8 8097.00  369.55
   4  -1  -8 8896.02  440.94
   4   1  -7 3577.16  191.99
  -4   1   7 3602.68  145.08
  -4   1   7 3460.10  143.11
  -4   1   7 3430.95  157.06
   4  -1  -7 3666.05  188.02
  -4  -1   7 3405.38  204.74
   4   1  -6 1243.54  147.41
  -4   1   6 1168.95   76.39
  -4   1   6  981.26   77.69
  -4  -1   6  882.48   98.13
  -4  -1   6  936.95  118.08
   4  -1  -6 1025.00  131.38
   4  -1  -6  894.62   84.04
  -4  -1   6 1109.09  179.89
   4   1  -5  112.19  116.97
  -4   1   5   58.59   47.17
  -4   1   5   66.12   54.75
  -4  -1   5  -40.71   52.89
  -4  -1   5   59.75   66.14
   4  -1  -5  -25.12   58.40
   4  -1  -5    9.28   28.09
  -4  -1   5   75.63  122.24
   4   1  -414482.38  284.04
  -4   1   413890.80  237.67
  -4   1   413617.12  240.17
  -4  -1   413549.35  251.98
  -4  -1   414265.49  327.28
   4  -1  -414377.15  264.82
   4  -1  -413761.30  236.26
  -4  -1   414377.86  302.02
   4   1  -323425.84  401.16
  -4   1   323825.82  392.73
  -4   1   324235.24  393.99
   4  -1  -323975.91  398.07
   4  -1  -324156.70  393.32
  -4  -1   324900.14  449.26
  -4  -1   323943.80  408.70
   4   1  -2  656.07  115.56
  -4   1   2  826.37   66.25
  -4   1   2  961.57   89.90
   4  -1  -2  735.85   80.46
   4  -1  -2  895.74   76.29
  -4  -1   2  571.26  139.62
  -4  -1   2  639.94  136.77
   4   1  -1 4749.75  158.47
  -4   1   1 4905.23   98.00
  -4   1   1 4932.29  127.61
   4   1  -1 4791.81  154.65
  -4  -1   1 4761.02  145.89
   4  -1  -1 4799.31  112.10
  -4  -1   1 4679.79  155.57
   4   1   0 3294.61  206.57
  -4   1   0 2583.28  158.14
   4   1   0 2971.88  162.69
  -4  -1   0 2783.74  159.46
   4  -1   0 2475.98  119.51
   4  -1   0 2709.32  138.81
  -4  -1   0 3005.11  199.79
   4   1   112333.01  231.59
  -4   1  -112463.07  236.63
   4  -1   111939.34  213.21
   4  -1   111638.99  195.02
   4   1   2 5580.95  171.52
  -4   1  -2 5527.67  108.85
  -4   1  -2 5453.15  158.45
   4   1   2 5188.85  128.28
  -4  -1  -2 5097.57  158.62
   4  -1   2 5048.53  131.16
  -4  -1  -2 5308.18  142.04
  -4   1  -311184.63  192.07
  -4   1  -311322.87  232.58
   4   1   311006.91  203.11
  -4  -1  -311136.28  277.21
  -4  -1  -311265.46  219.37
  -4   1  -4 1325.26   71.69
  -4   1  -4 1093.36  135.39
   4   1   4 1170.44   86.54
  -4  -1  -4 1133.69  163.43
   4  -1   4 1253.22   84.54
  -4  -1  -4 1265.93  152.76
   4  -1   4 1472.44  114.77
  -4  -1  -4 1150.46  117.45
  -4   1  -5  346.95   71.08
  -4   1  -5  423.37  150.55
   4   1   5  338.96   63.32
  -4  -1  -5  510.90  116.85
   4  -1   5  355.61   74.14
  -4  -1  -5  282.44  119.95
   4  -1   5  234.41   76.45
  -4  -1  -5  454.04   97.04
  -4   1  -6 2569.18  122.38
   4   1   6 2094.67   98.77
  -4   1  -6 2775.38  203.80
   4  -1   6 2210.72  116.23
  -4  -1  -6 2304.91  135.83
  -4  -1  -6 2903.39  213.35
  -4   1  -7   70.81   62.08
   4   1   7   22.94   32.54
  -4   1  -7   14.76   87.60
   4  -1   7   95.22   56.29
  -4  -1  -7  107.34   66.39
  -4  -1  -7  161.62  100.06
  -4   1  -8 2160.23  148.84
   4   1   8 2202.86  137.22
  -4   1  -8 2466.01  223.12
  -4  -1  -8 2340.50  162.59
   4  -1   8 2068.52  131.06
  -4   1  -9    3.32   51.56
   4   1   9  141.19   49.78
  -4   1  -9   48.48   91.94
  -4  -1  -9   75.22   43.38
   4  -1   9   15.63   36.77
  -4   1 -10 6459.07  308.40
   4   1  10 5798.22  267.15
  -4   1 -10 6362.71  353.21
  -4  -1 -10 6039.13  288.03
  -4  -1 -10 6159.58  331.64
  -4   1 -11  522.75  107.19
  -4   1 -11  435.85  160.48
  -4  -1 -11  749.29  175.58
  -4  -1 -11  387.98  106.14
  -4   1 -12  324.98  117.69
  -4   1 -12  671.79  175.67
  -4  -1 -12  488.06  146.30
  -4  -1 -12  326.16  123.31
  -4   1 -13  599.56  116.71
  -4   1 -13  630.55  164.03
  -4  -1 -13  688.31  168.18
  -4  -1 -13  578.37  133.12
  -4   1 -14  204.38  129.76
  -4   1 -14    3.01   91.42
  -4  -1 -14  -11.68   93.33
  -4  -1 -14   12.21   63.51
  -4   1 -15 1534.32  156.19
  -4   1 -15 1479.01  197.71
  -4  -1 -15 1758.13  208.72
  -4  -1 -15 1404.12  141.40
  -4   1 -16  830.74  130.70
  -4   1 -16  598.58  191.49
  -4  -1 -16 1028.03  204.32
  -4  -1 -16  722.48  113.82
  -4   1 -17 3134.98  262.86
  -4   1 -17 3229.46  303.81
  -4  -1 -17 3442.09  331.72
  -4  -1 -17 2913.09  249.61
  -4   1 -18 1409.37  166.83
  -4   1 -18 1262.40  176.41
  -4  -1 -18  808.71  229.14
  -4  -1 -18  859.92  114.70
  -4   1 -19  460.12  162.31
  -4   1 -19  765.78  192.91
  -4  -1 -19  564.56  201.94
  -4  -1 -19  742.35  140.87
  -4   1 -20  186.23  121.64
  -4   1 -20  132.03   86.43
  -4  -1 -20   87.79  122.57
  -4  -1 -20  304.09   97.77
  -4   1 -21   55.05   97.92
  -4   1 -21  306.85  153.53
  -4  -1 -21  112.27  127.77
  -4   1 -22  403.75  202.28
  -4   1 -22  123.91  138.90
  -4  -1 -22  225.96  182.37
  -4   1 -23   35.02  106.75
  -4   1 -23  229.80  147.81
  -4  -1 -23  728.97  240.47
   4   2 -23  201.09  126.13
   4   2 -23  173.10  100.67
   4  -2 -23  241.00  167.37
   4   2 -22  118.89  106.08
   4   2 -22  310.99  194.05
   4  -2 -22   82.83  118.23
   4   2 -21 1376.65  199.89
   4   2 -21  984.76  304.85
   4  -2 -21 1223.17  210.79
   4   2 -20  116.96  121.08
   4   2 -20   75.58   91.00
   4  -2 -20  175.53  133.50
   4   2 -19  653.45  255.13
   4   2 -19  486.89  161.48
   4  -2 -19 1050.72  194.00
   4   2 -18 1082.30  230.98
   4   2 -18  665.27  232.28
   4  -2 -18  930.58  186.47
   4   2 -17  760.31  251.18
   4   2 -17  199.11  115.24
   4  -2 -17  333.68  173.48
   4   2 -16 2990.53  296.21
   4   2 -16 2961.91  579.39
   4  -2 -16 3049.45  295.60
   4   2 -15 2280.90  270.20
   4   2 -15 1977.51  519.34
   4  -2 -15 2437.31  222.14
   4   2 -14  846.14  216.54
   4   2 -14  980.66  248.15
   4  -2 -14  746.03  163.62
   4   2 -13 3551.87  356.22
   4   2 -13 3808.72  507.85
   4  -2 -13 3569.10  326.89
   4   2 -12 1128.07  198.39
   4   2 -12  662.67  208.60
   4  -2 -12  751.87  163.30
   4   2 -11  811.65  208.34
   4   2 -11  766.17  201.43
   4  -2 -11  538.14  136.45
   4   2 -10 1088.09  165.75
   4   2 -10 1178.00  318.97
   4  -2 -10 1017.70  129.34
   4   2  -9 1660.03  156.16
   4   2  -9 1767.55  537.09
   4  -2  -9 1732.36  405.88
   4   2  -8 1029.04  143.35
   4   2  -8 1081.48  327.94
   4  -2  -8  907.92  118.00
   4   2  -7 1987.53  177.99
   4   2  -7 1975.89  210.99
  -4   2   7 2039.24  115.26
   4  -2  -7 1947.00  153.45
   4  -2  -7 1967.32  113.86
   4   2  -6 5477.28  300.05
  -4   2   6 4850.51  235.13
  -4   2   6 5161.74  238.76
   4  -2  -6 5147.83  257.02
   4  -2  -6 4814.92  222.75
   4   2  -5  224.77  116.13
  -4   2   5  213.87   54.46
  -4   2   5  240.27   68.77
   4  -2  -5  344.48   82.75
   4  -2  -5  277.99   53.00
  -4  -2   5  221.05  140.40
   4   2  -4  228.83  115.61
  -4   2   4  302.93   66.04
  -4   2   4  268.49   73.85
   4  -2  -4  261.90   83.37
   4  -2  -4  249.56   52.10
  -4  -2   4  343.16  184.97
   4   2  -3 2874.89  161.63
  -4   2   3 2681.94  103.55
  -4   2   3 2764.78  125.78
   4  -2  -3 2720.88  126.68
   4  -2  -3 2378.83  103.58
  -4  -2   3 2792.51  195.14
   4   2  -2 4980.27  219.17
  -4   2   2 4608.89  161.73
  -4   2   2 4876.04  186.70
   4  -2  -2 4720.79  172.34
   4  -2  -2 4504.12  166.18
   4   2  -1  328.98  140.42
  -4   2   1  285.36  104.56
  -4   2   1  237.94   42.32
  -4  -2   1  111.60   72.35
  -4  -2   1  238.05   63.85
   4  -2  -1  262.35   41.48
   4  -2  -1  310.27   68.78
  -4  -2   1  457.85  149.33
  -4   2   0 3648.40  171.60
  -4  -2   0 3388.25  151.74
  -4  -2   0 3722.04  162.38
   4  -2   0 3422.08  135.22
   4   2   1 3532.66  276.79
  -4   2  -1 3489.40  188.10
   4   2   1 3102.28  139.86
   4  -2   1 2981.80  127.83
  -4  -2  -1 3259.88  188.67
   4   2   2 2421.99  360.97
  -4   2  -2 2151.30  142.50
   4   2   2 2137.76  112.65
   4  -2   2 2015.59  110.98
  -4  -2  -2 2197.02  138.51
   4   2   3 3011.94  278.85
  -4   2  -3 2603.44  206.70
   4   2   3 2556.28  159.39
  -4  -2  -3 2681.96  183.32
  -4   2  -415664.01  700.94
   4   2   414845.47  670.93
  -4   2  -416240.58  747.70
   4  -2   414981.86  670.15
  -4  -2  -415474.00  701.42
  -4  -2  -415431.60  726.77
  -4   2  -5 1689.97  116.24
   4   2   5 1751.86  116.26
  -4   2  -5 1594.29  182.64
   4  -2   5 1641.94  106.60
  -4  -2  -5 1823.32  141.02
  -4  -2  -5 1879.05  229.26
  -4   2  -6 2295.03  152.30
   4   2   6 2193.92  134.48
  -4  -2  -6 1879.99  208.61
  -4  -2  -6 2312.73  163.13
   4  -2   6 2227.52  130.84
  -4   2  -7 3975.50  197.30
   4   2   7 3584.45  176.85
  -4   2  -7 4163.19  262.87
   4  -2   7 3611.10  169.00
  -4  -2  -7 3968.27  202.84
  -4  -2  -7 4049.43  261.26
  -4   2  -8 3436.04  176.69
   4   2   8 3014.52  151.55
  -4   2  -8 3486.85  243.49
   4  -2   8 2999.87  150.72
  -4  -2  -8 3113.16  170.92
  -4  -2  -8 3553.62  243.25
  -4   2  -9 1969.04  154.46
   4   2   9 1992.89  134.78
  -4   2  -9 2173.18  221.78
   4  -2   9 1936.94  132.51
  -4  -2  -9 2190.63  177.91
  -4  -2  -9 2208.96  244.52
  -4   2 -10  722.54   80.07
   4   2  10  669.62   50.62
  -4   2 -10  794.16  187.23
  -4  -2 -10  782.96  109.82
  -4  -2 -10  891.27  195.48
  -4   2 -11  753.47  114.45
   4   2  11  595.67   47.58
  -4   2 -11  794.45  196.93
  -4  -2 -11  628.58  103.05
  -4  -2 -11  417.19  189.92
  -4   2 -12 2153.19  205.05
   4   2  12 1731.88  149.81
  -4   2 -12 1996.95  251.05
  -4  -2 -12 1977.14  185.31
  -4  -2 -12 2389.04  256.57
  -4   2 -13  634.79  143.26
  -4   2 -13  738.90  206.67
  -4  -2 -13  736.71  160.34
  -4  -2 -13  655.49   99.30
  -4   2 -14 1217.55  162.37
  -4   2 -14  938.02  194.35
  -4  -2 -14  630.43  172.06
  -4  -2 -14  868.99  107.16
  -4   2 -15  977.17  153.36
  -4   2 -15  978.14  206.00
  -4  -2 -15 1089.32  171.99
  -4  -2 -15  835.88   88.44
  -4   2 -16  947.12  156.30
  -4   2 -16 1007.21  206.17
  -4  -2 -16  776.77  201.13
  -4  -2 -16  572.95  123.86
  -4   2 -17  339.15  114.23
  -4   2 -17  198.80  120.07
  -4  -2 -17   84.73  117.17
  -4  -2 -17  100.89   59.23
  -4   2 -18   66.96   76.16
  -4   2 -18  306.34  149.10
  -4  -2 -18  105.31  125.70
  -4   2 -19 1630.81  214.61
  -4   2 -19 1998.32  219.97
  -4   2 -20  -61.40   89.18
  -4   2 -20  205.29   93.33
  -4   2 -21  864.92  241.62
  -4   2 -21  621.63  209.41
  -4   2 -22  101.05   85.64
  -4   2 -22  117.36  104.83
   4   3 -22  235.55  122.71
   4   3 -22  478.79  334.30
   4  -3 -22  132.99  180.05
   4   3 -21  130.28  112.19
   4   3 -21  -10.71  109.74
   4  -3 -21  -70.36   94.90
   4   3 -20  299.70  165.11
   4   3 -20  323.65  150.38
   4  -3 -20  168.64  140.65
   4   3 -19  210.17  164.79
   4   3 -19  121.41   93.06
   4  -3 -19  223.85  143.54
   4   3 -18  907.90  191.99
   4   3 -18  569.46  174.28
   4  -3 -18  979.99  174.80
   4   3 -17  257.39  150.02
   4   3 -17  107.51  105.52
   4  -3 -17  155.03  132.82
   4   3 -16   76.84  102.95
   4   3 -16   32.57   66.54
   4  -3 -16   63.72   82.11
   4   3 -15  183.23   94.28
   4   3 -15  286.35  149.05
   4  -3 -15  581.40  174.64
   4   3 -14 2245.42  241.81
   4   3 -14 1521.72  482.19
   4  -3 -14 1977.89  228.22
   4   3 -13  243.37  136.37
   4   3 -13  196.41  113.99
   4  -3 -13  230.16  140.91
   4   3 -12 1931.90  178.38
   4   3 -12 1926.22  475.05
   4  -3 -12 2093.76  172.71
   4   3 -11 1102.76  162.98
   4   3 -11 1207.55  276.16
   4  -3 -11 1145.75  144.56
   4   3 -10  452.68  172.47
   4   3 -10  495.85  123.72
   4  -3 -10  249.29  125.34
   4   3  -9  164.98   94.67
   4   3  -9   -4.29  112.13
   4  -3  -9    8.15   59.14
   4   3  -8 1296.64  182.21
   4   3  -8 1123.59  359.93
   4  -3  -8  971.35  118.13
   4   3  -7   60.15   89.17
   4  -3  -7  401.35  103.82
   4   3  -6  118.61  119.85
  -4   3   6  127.43   55.91
   4  -3  -6   90.91   66.52
   4  -3  -6  111.37   36.78
   4   3  -5  830.57  141.24
  -4   3   5  739.14   57.63
   4  -3  -5  862.12   95.01
   4  -3  -5  622.46   38.04
  -4  -3   5  862.22  215.67
   4   3  -4  100.80   84.26
  -4   3   4   47.40   41.49
   4  -3  -4  115.16   67.33
   4  -3  -4  187.58   54.09
  -4  -3   4  166.50  110.43
  -4   3   3  664.81   95.12
   4   3  -3  738.59  159.88
   4  -3  -3  673.53   67.36
   4  -3  -3  502.12  144.09
   4  -3  -3  508.40  118.88
  -4  -3   3  778.63  171.08
  -4   3   2  165.38   72.84
   4   3  -2  164.83  119.41
   4  -3  -2  157.22   44.57
   4  -3  -2  146.60   39.09
   4  -3  -2  105.17   32.77
  -4  -3   2   81.25   99.07
   4   3  -1 3291.71  217.48
  -4   3   1 3434.85  185.91
   4  -3  -1 3334.29  156.32
   4  -3  -1 3236.66  150.71
   4  -3  -1 3001.80  146.15
  -4  -3   1 3612.33  222.97
   4   3   0 1830.31  375.92
  -4   3   0 1832.35  137.68
   4  -3   0 1600.61   51.01
   4  -3   0 1659.34   47.83
  -4  -3   0 1417.03  131.96
   4   3   1 2141.56  202.91
  -4   3  -1 2349.49  172.59
   4  -3   1 2105.28   99.95
   4  -3   1 2192.61  104.70
  -4  -3  -1 2195.58  170.77
   4   3   2 2032.02  174.55
  -4   3  -2 2005.75  174.70
  -4  -3  -2 2104.22  162.19
   4   3   3 1815.68  166.04
  -4   3  -3 2403.69  197.16
   4  -3   3 1963.13   91.01
  -4  -3  -3 1896.01  135.40
  -4   3  -4  752.43  107.63
  -4   3  -4 1058.53  128.34
   4  -3   4  897.98   34.86
  -4  -3  -4 1106.59  179.51
  -4  -3  -4  958.44  100.04
  -4   3  -5  495.54   59.28
  -4   3  -5  440.50  167.82
  -4  -3  -5  422.05  140.03
  -4  -3  -5  386.05  123.55
   4  -3   5  426.22   33.60
  -4  -3  -5  479.61   97.93
  -4   3  -6    0.09   23.08
   4   3   6   11.31   29.77
  -4   3  -6   14.04  104.56
   4  -3   6    6.04   14.92
  -4  -3  -6  -20.93   47.84
  -4  -3  -6   59.73  114.78
  -4   3  -7 2317.73  152.48
   4   3   7 2234.89  142.16
  -4   3  -7 2311.51  237.83
   4  -3   7 2116.74  125.65
  -4  -3  -7 2287.85  165.49
  -4  -3  -7 2270.33  228.16
  -4   3  -8 1227.12   87.57
   4   3   8  951.04   65.55
  -4   3  -8 1034.98  205.36
   4  -3   8 1003.87   52.89
  -4  -3  -8 1056.18  103.56
  -4  -3  -8  921.69  184.41
  -4   3  -9  642.29   99.55
   4   3   9  425.98   70.41
  -4  -3  -9  337.07  145.37
  -4  -3  -9  358.95   69.11
   4  -3   9  388.28   56.95
  -4   3 -10 1151.79  114.61
   4   3  10  927.30   79.89
  -4   3 -10 1009.43  178.00
  -4  -3 -10  988.15   90.33
  -4  -3 -10  823.31  188.54
  -4   3 -11  191.14   87.85
   4   3  11  210.25   45.23
  -4   3 -11  -47.07  109.29
  -4  -3 -11  293.51   41.16
  -4  -3 -11  294.24  186.57
  -4   3 -12   80.55   49.23
  -4  -3 -12  124.83  148.90
  -4  -3 -12  111.61   43.53
  -4   3 -13   70.48   53.29
  -4   3 -13  321.15  179.08
  -4  -3 -13  185.98  148.33
  -4  -3 -13  105.85   46.67
  -4   3 -14  114.95   81.19
  -4   3 -14   56.91  118.71
  -4  -3 -14  239.28  154.34
  -4  -3 -14   95.49   48.56
  -4   3 -15   34.22   62.21
  -4   3 -15  140.54  118.49
  -4  -3 -15   97.83   95.05
  -4   3 -16 1019.58  162.22
  -4   3 -16  813.49  196.12
  -4  -3 -16 1077.82  194.88
  -4   3 -17  616.47  130.10
  -4   3 -17  639.84  200.90
  -4  -3 -17  628.45  180.41
  -4   3 -18   54.22   91.10
  -4   3 -18   75.68  145.27
  -4  -3 -18 -136.47  119.49
  -4   3 -19  735.97  129.83
  -4   3 -19  632.76  218.96
  -4  -3 -19  799.57  246.88
  -4   3 -20   18.40   64.51
  -4   3 -20  169.82  124.81
  -4  -3 -20  324.04  186.35
  -4   3 -21   23.74   65.21
  -4   3 -21  -15.91  121.32
  -4  -3 -21  -35.56  119.01
   4   4 -19  168.65  106.29
   4   4 -19  124.21  103.99
   4  -4 -19  324.05  202.05
   4   4 -18   53.13   97.30
   4   4 -18   66.37  157.82
   4  -4 -18   71.85   89.60
   4   4 -17  207.70  137.54
   4   4 -17  -90.27  137.35
   4  -4 -17  -62.18   88.41
   4   4 -16  267.02  158.69
   4   4 -16   83.06   96.66
   4  -4 -16  388.44  184.06
   4   4 -15  -20.15   85.67
   4   4 -15   53.05  104.46
   4  -4 -15  183.99  111.97
   4   4 -14  344.61  128.92
   4   4 -14  152.06  163.30
   4  -4 -14  191.27  118.77
   4   4 -13   95.59  116.67
   4   4 -13   46.64   62.80
   4  -4 -13   75.97   74.40
   4   4 -12  254.57  161.41
   4   4 -12   -0.98   95.05
   4  -4 -12   76.09   95.31
   4   4 -11  676.40  194.26
   4   4 -11  665.61  225.77
   4  -4 -11  494.18  151.21
   4   4 -10 1776.95  218.00
   4  -4 -10 1723.71  181.80
   4   4  -9 2032.39  217.82
   4   4  -9 1976.68  298.13
   4  -4  -9 1599.06  167.99
   4   4  -8  618.26  131.68
   4   4  -8  591.37  220.84
   4  -4  -8  620.39  125.35
   4   4  -7  218.22   98.60
   4  -4  -7  205.20   95.99
  -4  -4   7  248.09  177.60
   4  -4  -7  187.74   40.77
   4   4  -6 1053.59  146.68
  -4   4   6  777.27  176.86
   4  -4  -6  844.74  112.29
   4  -4  -6  905.94   59.01
  -4  -4   6 1257.74  214.83
   4   4  -5 1126.09  153.84
  -4   4   5  910.44  228.60
   4  -4  -5 1058.16  113.68
   4  -4  -5  807.24   56.58
  -4  -4   5 1079.08  224.02
  -4   4   4  586.95  155.44
   4   4  -4  621.66  129.58
   4  -4  -4  507.95   79.38
   4  -4  -4  537.94  117.89
   4  -4  -4  600.67   64.26
  -4  -4   4  797.63  194.48
  -4   4   3 3386.40  282.15
   4   4  -3 3586.69  316.57
   4  -4  -3 3055.94  239.97
   4  -4  -3 3161.50  250.49
  -4  -4   3 3417.13  326.82
   4   4  -2 2172.73  242.37
  -4   4   2 2257.79  219.66
   4  -4  -2 2133.87  172.83
   4  -4  -2 2220.12  180.30
  -4  -4   2 2149.67  229.14
   4   4  -1  368.57  136.65
  -4   4   1  405.58  118.34
   4  -4  -1  382.89   57.51
   4  -4  -1  457.54   64.99
  -4  -4   1  461.28  140.50
   4   4   0 1987.99  343.62
  -4   4   0 1987.17  195.62
   4  -4   0 1893.30  153.28
   4  -4   0 1932.96  158.28
  -4  -4   0 2161.07  215.20
   4   4   1  764.99  219.95
  -4   4  -1  655.47  127.62
   4  -4   1  650.37   66.76
  -4  -4  -1  535.62  132.14
   4   4   2 2165.14  390.63
  -4   4  -2 2190.70  203.56
   4  -4   2 2242.97  173.55
   4  -4   2 2062.18  163.24
  -4  -4  -2 2198.88  214.49
  -4   4  -3  309.22  152.31
   4  -4   3   74.30   30.55
  -4  -4  -3  145.66   97.39
   4  -4   3  139.15   36.78
  -4  -4  -3  134.02   85.10
  -4   4  -4  669.85  160.27
   4  -4   4  634.75   43.71
  -4  -4  -4  755.80  168.85
  -4  -4  -4  644.80  136.95
  -4   4  -5   42.47   21.66
  -4   4  -5  163.87  164.97
   4  -4   5   87.02   27.37
  -4  -4  -5  218.73  140.68
  -4  -4  -5  236.25  105.84
  -4   4  -6  917.46  178.25
  -4   4  -6 1077.95  214.79
  -4  -4  -6 1511.32  197.60
  -4  -4  -6 1221.22  125.34
  -4   4  -7   31.92   28.72
  -4   4  -7   17.89  133.31
  -4  -4  -7  -37.22   96.43
  -4  -4  -7   77.08   62.68
  -4   4  -8  736.23   86.28
  -4   4  -8  522.66  191.39
  -4  -4  -8  775.82  194.31
  -4  -4  -8  637.67  103.42
  -4   4  -9    5.48   28.42
  -4   4  -9  -17.75  134.65
  -4  -4  -9  -30.58   98.42
  -4  -4  -9   11.80   27.47
  -4   4 -10  365.35   95.40
  -4   4 -10  316.85  132.57
  -4  -4 -10  399.47  138.26
  -4  -4 -10  433.47   92.75
  -4   4 -11  472.45  109.80
  -4   4 -11  816.24  242.00
  -4  -4 -11  544.51  185.11
  -4   4 -12  368.80  101.44
  -4  -4 -12  508.73  197.16
  -4   4 -13  835.70  117.71
  -4   4 -13 1050.52  241.88
  -4  -4 -13 1008.66  208.43
  -4   4 -14   34.00  127.69
  -4  -4 -14  -83.95   88.66
  -4   4 -15  -47.66  129.90
  -4  -4 -15  -10.68   92.92
  -4   4 -16  104.14  140.86
  -4  -4 -16  153.34  139.19
  -4   4 -17  402.32  225.96
  -4  -4 -17  177.43  109.12
  -4   4 -18 1036.76  283.98
  -4  -4 -18  759.42  238.00
  -4   4 -19  -27.57  124.59
  -4  -4 -19  494.06  202.53
   4   5 -16  641.59  171.27
   4   5 -16  501.54  268.16
   4  -5 -16  540.37  146.88
   4   5 -15  397.26  139.29
   4   5 -15  853.96  294.83
   4  -5 -15  215.55  130.98
   4   5 -14  184.07  154.81
   4   5 -14  556.79  314.23
   4  -5 -14  186.38  110.29
   4   5 -13  460.08  194.16
   4   5 -13  143.35  198.56
   4  -5 -13  275.83  118.30
   4   5 -12  330.24  172.09
   4  -5 -12   82.15   62.18
   4   5 -11  295.91  178.48
   4  -5 -11  413.85  150.40
  -4  -5  11  455.68  206.76
   4   5 -10   56.98   95.85
   4  -5 -10  103.75   51.13
  -4  -5  10   85.41  113.30
   4   5  -9  264.28  155.38
   4  -5  -9  114.36   50.27
  -4  -5   9  -82.23  102.41
   4   5  -8  387.79  146.89
   4  -5  -8  371.66  102.63
  -4  -5   8  126.93  107.66
   4   5  -7  909.62  174.11
   4  -5  -7  858.10  126.82
  -4  -5   7  828.53  196.37
   4   5  -6  753.34  192.70
   4  -5  -6  615.42  142.15
  -4  -5   6  428.11  192.58
   4   5  -5  636.25  239.10
  -4   5   5  474.79  167.15
   4  -5  -5  710.95  152.87
  -4  -5   5  730.35  217.85
   4   5  -4  323.17  183.81
  -4   5   4  355.63  121.37
   4  -5  -4  294.05   78.34
  -4  -5   4  274.69  105.44
   4   5  -3  312.09  153.81
  -4   5   3  367.57  123.82
   4  -5  -3  353.79   76.37
  -4  -5   3  375.60  162.43
   4   5  -2   69.94   94.06
  -4   5   2   94.78   63.51
   4  -5  -2   39.50   36.42
  -4  -5   2  210.86  158.97
   4   5  -1  806.61  306.61
  -4   5   1 1527.89  381.84
  -4  -5   1 1821.90  204.72
   4   5   0  683.47  212.81
  -4   5   0 1117.68  404.32
  -4  -5   0 1522.15  189.07
   4   5   1  212.31  118.47
  -4   5  -1  170.51   95.91
  -4  -5  -1  336.22  132.33
  -4   5  -2  202.00  125.77
  -4  -5  -2  116.45   83.54
  -4  -5  -2  213.03   99.85
  -4   5  -3 1010.34  165.06
  -4  -5  -3 1092.32  177.03
  -4  -5  -3  828.96  172.36
  -4   5  -4 1319.13  162.51
  -4  -5  -4 1116.65  170.47
  -4  -5  -4 1142.49  107.52
  -4   5  -5  356.26  184.45
  -4  -5  -5  755.08  201.30
  -4  -5  -5  534.67  146.75
  -4   5  -6  119.49  110.26
  -4  -5  -6  144.69  117.82
  -4  -5  -6   38.28   49.28
  -4   5  -7 1080.05  191.06
  -4  -5  -7 1013.55  149.01
  -4  -5  -7 1093.60  130.45
  -4   5  -8  329.16  188.01
  -4  -5  -8  215.13  128.21
  -4   5  -9  816.75  251.53
  -4  -5  -9  318.70  139.50
  -4   5 -10 1365.21  268.34
  -4  -5 -10  966.41  154.36
  -4   5 -11  421.78  232.19
  -4  -5 -11  392.44  164.66
  -4   5 -12  362.80  222.28
  -4  -5 -12   45.07   89.50
  -4   5 -13    7.28  135.59
  -4   5 -14  113.98  201.46
  -4  -5 -14   74.05   90.21
  -4   5 -15  120.61  132.91
  -4  -5 -15   75.14   93.51
  -4  -5 -16  287.13  171.13
   4   6 -11   21.35   69.55
  -4  -6  11  -48.45  137.67
   4   6 -10   41.49   63.61
  -4  -6  10  173.66  173.08
   4   6  -9   97.72   59.09
  -4  -6   9  425.89  193.92
   4   6  -8  123.26   70.92
  -4  -6   8  154.10  137.81
   4   6  -7  188.59  127.69
  -4  -6   7  201.98  148.00
   4   6  -6  226.33  133.53
  -4  -6   6  362.13  168.78
   4   6  -5  572.25  247.29
  -4  -6   5  504.09  179.91
   4   6  -4  656.99  260.00
  -4  -6   4 1075.56  216.83
   4   6  -3  229.11  152.72
  -4  -6   3  518.40  156.59
   4   6  -2  720.68  227.80
  -4  -6   2 1194.55  189.52
  -4   6   1  400.59  178.81
  -4  -6   1  896.23  167.04
  -4   6   0  812.63  307.65
  -4  -6   0  927.02  120.63
  -4  -6   0 1096.10  138.72
  -4   6  -1  306.64  189.75
  -4  -6  -1  552.08  131.93
  -4  -6  -1  577.55  135.57
  -4   6  -2  716.28  165.06
  -4  -6  -2  782.68  123.44
  -4  -6  -2  595.97  114.39
  -4   6  -3  511.87  191.26
  -4  -6  -3  869.87  169.23
  -4  -6  -3  735.59  140.80
  -4   6  -4   71.86   79.78
  -4  -6  -4   72.80   86.99
  -4   6  -5   99.33   99.72
  -4  -6  -5  232.58  143.56
  -4   6  -6  -41.63  104.03
  -4  -6  -6  131.35   90.05
  -4   6  -7  388.63  170.12
  -4  -6  -7  464.04  212.75
  -4   6  -8  323.64  225.16
  -4  -6  -8  357.48  168.69
  -4   6  -9   97.28   75.32
  -4  -6  -9  103.91   94.56
  -4   6 -10  196.64  141.26
  -4  -6 -10  203.62  140.05
  -4   6 -11  220.36  123.30
  -4  -6 -11  302.54  157.90
   5   0 -24   37.83  133.72
   5   0 -23  383.00  183.16
   5   0 -22  150.19  123.71
  -5   0  22   62.37   69.94
   5   0 -21 -110.37  110.16
  -5   0  21   22.85   58.94
   5   0 -20  493.18  194.16
  -5   0  20  282.00   95.96
   5   0 -19  122.83  159.01
  -5   0  19  190.23   98.49
   5   0 -18 2019.84  272.40
  -5   0  18 1644.62  203.28
   5   0 -17  -30.25  103.45
  -5   0  17   87.16  114.09
   5   0 -16  367.33  169.50
  -5   0  16  350.30  105.12
   5   0 -15  112.31  143.51
  -5   0  15  104.93  124.71
   5   0 -14  123.51  101.48
  -5   0  14  107.07   67.23
   5   0 -13   14.84  105.39
  -5   0  13  121.80   80.40
   5   0 -12 1371.96  214.47
  -5   0  12 1498.67  139.07
   5   0 -11  139.03   95.41
  -5   0  11   90.27   72.26
   5   0 -10 2417.40  215.99
  -5   0  10 1741.43  385.94
  -5   0  10 1893.58  156.15
   5   0  -9 1283.83  189.99
  -5   0   9 1001.81  167.13
  -5   0   9 1093.53  127.89
   5   0  -833600.49 1517.04
  -5   0   830437.31 1363.03
  -5   0   831615.70 1421.09
   5   0  -7  132.79   86.73
  -5   0   7  256.74   67.52
  -5   0   7  127.00   67.82
   5   0  -6 4200.12  227.24
  -5   0   6 3908.51  166.53
  -5   0   6 3851.09  195.61
   5   0  -6 3535.61  155.89
   5   0  -5 -114.64   82.57
  -5   0   5   -5.95   49.54
  -5   0   5  103.65   68.45
   5   0  -5  -19.13   48.15
   5   0  -4   73.00   82.90
  -5   0   4   -3.42   55.49
  -5   0   4  -17.85   65.43
   5   0  -4   -1.97   50.99
   5   0  -3 8678.83  214.68
  -5   0   3 8224.72  173.96
  -5   0   3 8317.43  184.72
   5   0  -3 8015.52  164.55
   5   0  -2  931.39  117.64
  -5   0   2 1088.31  105.93
  -5   0   2 1101.33  123.17
   5   0  -2 1007.09  108.33
   5   0  -116883.01  312.99
  -5   0   116448.40  289.82
  -5   0   117038.31  307.96
   5   0  -116692.44  294.23
   5   0   043902.07 1067.40
  -5   0   042354.64  684.64
  -5   0   044797.71 1089.62
   5   0   042588.27  693.53
   5   0   1 2369.59  146.21
  -5   0  -1 2539.35  145.53
  -5   0  -1 2310.65  155.65
   5   0   1 2301.51  140.13
   5   0   2    6.87   39.39
  -5   0  -2    7.10   47.08
  -5   0  -2   13.69   68.99
   5   0   2  -22.91   58.09
   5   0   3 2452.00  157.28
  -5   0  -3 2293.72  210.46
  -5   0  -3 2543.24  213.53
   5   0   3 2120.81  125.84
  -5   0  -4   66.22   48.51
  -5   0  -4  135.88   65.44
  -5   0  -4   98.28   81.45
   5   0   4   43.80   49.70
  -5   0  -5 2913.34  201.13
  -5   0  -5 3216.93  176.54
  -5   0  -5 3164.12  190.17
   5   0   5 2855.36  126.15
  -5   0  -6  174.98   92.19
  -5   0  -6  116.01  115.04
   5   0   6   45.91   42.72
  -5   0  -7 3814.18  229.57
   5   0   7 3412.53  188.49
  -5   0  -7 3748.18  227.21
  -5   0  -8 1252.01  130.79
  -5   0  -8 1535.72  164.27
  -5   0  -9  706.49  117.29
  -5   0  -9  907.39  148.16
  -5   0 -10  296.47  104.69
  -5   0 -10  201.77  104.98
  -5   0 -11   73.73   76.66
  -5   0 -11  509.99  124.18
  -5   0 -12  117.06  116.15
  -5   0 -12  -59.51   66.32
  -5   0 -13  519.92  167.75
  -5   0 -13  658.16  121.09
  -5   0 -14  281.61  139.14
  -5   0 -14  378.42  126.20
  -5   0 -15  941.14  171.53
  -5   0 -15  987.85  163.33
  -5   0 -16   31.34   95.91
  -5   0 -16  177.92   89.40
  -5   0 -17   67.53  140.04
  -5   0 -17   -5.29   77.89
  -5   0 -18  717.28  228.37
  -5   0 -18  319.32  134.95
  -5   0 -19  -53.68  115.49
  -5   0 -19   -1.63   75.12
  -5   0 -20  530.47  196.29
  -5   0 -21  448.55  169.16
  -5   0 -21  386.71  161.17
  -5   0 -22   97.37  100.89
  -5   0 -22   72.75  102.30
  -5   0 -23   89.32   98.08
  -5   0 -23  214.34  123.66
   5   1 -24  144.36  123.29
   5  -1 -24  110.70  133.52
  -5  -1  24  133.89   76.32
   5   1 -23  335.62  231.41
   5  -1 -23  123.22  162.07
  -5  -1  23  205.20  121.66
   5   1 -22  431.84  219.48
   5  -1 -22 -143.12  121.04
  -5  -1  22  123.47  126.45
   5   1 -21  312.44  216.10
   5  -1 -21  252.75  178.86
  -5  -1  21  105.28   76.98
   5   1 -20  -93.08  108.76
   5  -1 -20   30.71  104.21
  -5  -1  20  104.80   93.50
   5   1 -19  725.27  195.63
  -5   1  19  425.05  104.49
   5  -1 -19  791.14  184.30
  -5  -1  19  450.53  153.62
   5   1 -18 1315.44  200.78
  -5   1  18 1188.41  107.15
   5  -1 -18 1009.96  176.67
  -5  -1  18 1152.79  150.72
   5   1 -17  586.01  198.70
  -5   1  17  461.40  134.56
   5  -1 -17  920.59  199.60
  -5  -1  17  665.52  183.98
   5   1 -16  979.51  221.65
  -5   1  16  852.25  106.03
   5  -1 -16 1114.91  213.16
  -5  -1  16  749.90  163.77
   5   1 -15 2077.53  196.79
  -5   1  15 1586.95   79.69
  -5   1  15 2083.06  141.92
   5  -1 -15 1630.31  184.59
  -5  -1  15 1742.66  155.37
  -5   1  14 1776.88  149.34
  -5   1  14 1915.92  185.49
   5  -1 -14 1876.05  236.93
  -5  -1  14 1834.34  228.33
  -5   1  13 2616.94  159.29
  -5   1  13 3007.19  192.64
   5  -1 -13 3091.71  254.92
  -5  -1  13 3272.29  255.71
  -5   1  12  394.11   91.39
  -5   1  12  497.89   93.56
   5  -1 -12  578.10  160.26
  -5  -1  12  969.18  169.29
  -5   1  11  754.33   54.97
  -5   1  11  860.09   92.89
   5  -1 -11 1007.72  182.79
  -5  -1  11 1203.60  176.95
   5   1 -10  186.79  158.44
  -5   1  10  482.22   66.01
  -5   1  10  365.41   77.47
   5  -1 -10  412.13  142.76
  -5  -1  10  136.97   88.01
   5   1  -9  788.16  151.33
  -5   1   9  593.88   80.85
  -5   1   9  469.19   81.95
   5  -1  -9  725.20  127.16
  -5  -1   9  430.21  136.28
   5   1  -8 1187.30  175.04
  -5   1   8 1135.04  188.96
  -5   1   8 1387.59  110.07
   5  -1  -8 1630.79  171.73
  -5  -1   8 1262.00  154.85
   5   1  -710263.63  497.70
  -5   1   7 9674.60  442.10
   5  -1  -7 9399.23  450.09
  -5  -1   7 9954.87  488.50
   5  -1  -7 8917.18  408.27
   5   1  -6  446.84  152.49
  -5   1   6  391.77   64.35
  -5   1   6  470.92   69.45
   5  -1  -6  352.44  115.06
   5  -1  -6  414.04   76.52
  -5  -1   6  214.25  131.39
   5   1  -5 8878.95  352.31
  -5   1   5 8242.31  278.63
  -5   1   5 8129.02  278.15
  -5  -1   5 8612.02  332.78
   5  -1  -5 8149.84  293.56
   5  -1  -5 7607.26  262.63
  -5  -1   5 9255.56  363.24
   5   1  -4 2713.99  180.65
   5   1  -4 2464.63  141.60
  -5   1   4 2450.88  104.48
  -5   1   4 2266.24  119.99
   5  -1  -4 2453.16  140.38
   5  -1  -4 2762.36  130.45
  -5  -1   4 2653.14  188.61
  -5  -1   4 2603.12  147.80
   5   1  -3 3241.19  213.29
  -5   1   3 3356.42  134.53
  -5   1   3 3485.24  150.26
   5   1  -3 3248.85  162.73
   5  -1  -3 3202.40  150.20
   5  -1  -3 3392.88  134.67
  -5  -1   3 3125.83  195.86
   5   1  -2 7898.87  220.73
   5   1  -2 7447.10  181.60
  -5   1   2 7266.32  142.35
  -5   1   2 7283.90  152.00
   5  -1  -2 7235.26  158.61
   5  -1  -2 7190.14  143.59
  -5  -1   2 7850.95  211.35
  -5  -1   2 7295.74  178.31
   5   1  -1 2100.47  193.07
   5   1  -1 2015.35  140.96
  -5   1   1 2202.89  110.47
  -5   1   1 2147.69  139.88
   5  -1  -1 2060.27  117.15
   5  -1  -1 2102.55  115.01
  -5  -1   1 2198.03  197.71
  -5  -1   1 2062.84  138.65
   5   1   0 2509.52  182.41
   5   1   0 2292.98  139.78
  -5   1   0 2410.98  115.47
  -5   1   0 2569.41  154.64
   5  -1   0 2376.16  127.15
   5  -1   0 2383.56  132.05
  -5  -1   0 2463.15  185.78
  -5  -1   0 2408.69  160.00
   5   1   1  713.33  166.07
   5   1   1  778.43  103.28
  -5   1  -1  673.33   58.03
  -5   1  -1  911.47  113.24
  -5  -1  -1  848.46  126.93
   5  -1   1  902.10   80.30
  -5  -1  -1  890.38  136.65
   5  -1   1  973.67  189.97
   5   1   2 3889.95  301.24
   5   1   2 3664.46  147.38
  -5   1  -2 3819.10  140.85
  -5   1  -2 3651.73  140.19
  -5   1  -2 3932.32  167.06
   5  -1   2 3632.45  146.09
  -5  -1  -2 3965.68  208.44
  -5  -1  -2 3575.12  166.51
   5   1   3 3001.55  510.78
  -5   1  -3 2514.24  127.76
  -5   1  -3 2687.07  116.29
  -5   1  -3 2595.73  155.88
   5   1   3 2384.74  110.45
  -5  -1  -3 2522.31  141.61
   5  -1   3 2494.17  129.18
  -5  -1  -3 2602.48  164.12
  -5   1  -4 2133.98  120.69
   5   1   4 2050.45  100.26
  -5   1  -4 1971.50   94.92
  -5   1  -4 2499.51  179.22
  -5  -1  -4 1980.92  193.88
   5  -1   4 2005.64  115.52
  -5  -1  -4 2177.63  146.85
  -5  -1  -4 2254.98  158.77
  -5   1  -5 1279.55   84.91
   5   1   5 1102.82   75.12
  -5   1  -5 1398.66  161.03
  -5  -1  -5 1438.51  188.88
  -5  -1  -5 1272.19  129.05
   5  -1   5 1097.13   96.00
  -5   1  -6 1364.36  111.42
   5   1   6 1141.55   95.72
  -5   1  -6 1396.00  186.09
   5  -1   6 1133.58  101.78
  -5  -1  -6 1287.77  150.35
  -5  -1  -6 1388.69  201.96
  -5   1  -7 1690.01  126.82
   5   1   7 1330.34   96.91
  -5   1  -7 1385.03  167.81
  -5  -1  -7 1367.59  167.79
  -5  -1  -7 1704.04  147.27
   5  -1   7 1512.04  113.87
  -5   1  -8 1832.95  137.57
  -5   1  -8 2008.21  218.17
  -5  -1  -8 1614.72  172.50
   5  -1   8 1781.18  127.78
  -5  -1  -8 1964.02  153.89
  -5   1  -9  789.58  100.74
  -5   1  -9  677.67  156.29
  -5  -1  -9  787.92  146.98
  -5  -1  -9  529.24   98.45
  -5   1 -10  486.87   98.01
  -5   1 -10  610.03  167.23
  -5  -1 -10  558.02  151.15
  -5  -1 -10  398.08  102.10
  -5   1 -11  115.94   78.39
  -5   1 -11   40.22  102.56
  -5  -1 -11  152.93  129.86
  -5  -1 -11   57.18   48.19
  -5   1 -12 2009.49  155.82
  -5   1 -12 1781.01  210.03
  -5  -1 -12 1881.01  194.02
  -5  -1 -12 1778.35  152.97
  -5   1 -13 1230.91  145.63
  -5   1 -13 1328.34  212.71
  -5  -1 -13 1481.84  224.19
  -5  -1 -13 1400.32  178.62
  -5   1 -14 1971.19  146.48
  -5   1 -14 1772.25  205.20
  -5  -1 -14 2260.75  237.45
  -5  -1 -14 2253.75  166.37
  -5   1 -15   51.99   72.31
  -5   1 -15   12.22   95.59
  -5  -1 -15    7.73  112.91
  -5  -1 -15   84.08   87.96
  -5   1 -16 1978.31  208.91
  -5   1 -16 2160.68  246.75
  -5  -1 -16 2291.57  286.67
  -5  -1 -16 2068.08  212.23
  -5   1 -17   19.41   85.31
  -5   1 -17  127.48   96.99
  -5  -1 -17   82.91  105.34
  -5  -1 -17   24.67   53.14
  -5   1 -18  965.34  200.29
  -5   1 -18  590.63  180.38
  -5  -1 -18  572.65  189.28
  -5  -1 -18  542.79  144.93
  -5   1 -19  291.43  117.31
  -5   1 -19  246.69  133.63
  -5  -1 -19  410.51  177.93
  -5  -1 -19  154.84  100.60
  -5   1 -20  131.18   82.84
  -5   1 -20  100.17   90.05
  -5  -1 -20  185.52  131.36
  -5  -1 -20  135.70   80.69
  -5   1 -21  311.51  166.64
  -5   1 -21  -27.94  105.46
  -5  -1 -21  171.83  161.48
  -5   1 -22  229.33  153.52
  -5   1 -22  203.04  134.12
  -5  -1 -22  331.36  234.64
  -5   1 -23   40.28  103.99
  -5   1 -23  -58.93   88.80
  -5  -1 -23   36.48  112.92
   5   2 -23 1403.79  239.47
   5  -2 -23 1175.35  217.29
  -5  -2  23 1233.90  221.52
   5   2 -22  233.30  149.10
   5  -2 -22  -41.18  123.13
  -5  -2  22  -51.33  107.85
   5   2 -21  358.56  175.53
   5  -2 -21   60.95  107.50
  -5  -2  21  361.31  199.92
   5   2 -20  551.30  177.61
   5  -2 -20  244.52  146.22
  -5  -2  20  393.75  178.64
   5   2 -19   17.74  135.06
   5  -2 -19   20.82   92.45
   5   2 -18  258.68  180.57
   5   2 -18  210.68  101.74
   5  -2 -18   -9.02   96.97
   5   2 -17 2149.95  206.33
   5   2 -17 2155.05  201.70
   5  -2 -17 2015.44  186.51
   5   2 -16 1145.48  214.45
   5   2 -16 1403.48  215.91
   5  -2 -16 1437.78  213.45
   5   2 -15   14.59  129.94
   5   2 -15  149.53  106.73
   5  -2 -15   20.80   97.57
   5   2 -14 2418.23  227.67
   5   2 -14 2687.12  233.96
   5  -2 -14 2437.44  211.58
   5   2 -13  365.48  206.44
   5   2 -13  394.13  151.59
   5  -2 -13  367.48  153.85
   5   2 -12 6522.06  542.25
   5   2 -12 6947.24  572.67
   5  -2 -12 6218.35  499.43
   5   2 -11  162.71  148.09
   5  -2 -11  226.97  137.25
   5   2 -10 1052.75  159.34
   5  -2 -10 1342.45  177.49
  -5  -2  10 1009.77  195.42
   5   2  -9  176.70  132.04
  -5   2   9  174.93   49.30
   5  -2  -9  145.48   89.06
  -5  -2   9  363.51  176.03
   5   2  -8 3841.37  250.67
  -5   2   8 3881.93  177.07
   5  -2  -8 3704.27  207.19
   5  -2  -8 3441.73  158.86
   5   2  -7 7436.41  376.07
  -5   2   7 7106.24  317.83
   5  -2  -7 6981.86  334.26
   5  -2  -7 6435.94  288.67
  -5  -2   7 7474.26  401.05
   5   2  -611579.41  553.23
  -5   2   610789.25  491.88
  -5   2   611420.65  517.16
   5  -2  -611122.90  511.12
   5  -2  -610686.37  480.63
  -5  -2   612018.36  583.60
   5   2  -5  672.30  163.07
  -5   2   5  871.60   87.73
  -5   2   5  875.19   99.07
   5  -2  -5  772.20  108.64
   5  -2  -5  711.89   65.49
  -5  -2   5  877.90  196.64
   5   2  -4  103.34   94.54
  -5   2   4  154.42   43.13
  -5   2   4  156.05   57.06
   5  -2  -4  128.24   74.57
   5  -2  -4  165.64   49.23
  -5  -2   4  168.62  103.25
   5   2  -3 2895.44  278.77
  -5   2   3 2588.49  149.46
  -5   2   3 3028.34  159.44
   5  -2  -3 2735.19  175.51
   5  -2  -3 2532.06  149.39
  -5  -2   3 2792.11  271.39
   5   2  -2 2206.12  194.09
  -5   2   2 2050.25  120.11
  -5   2   2 2191.99  154.56
   5  -2  -2 2064.02  133.37
   5  -2  -2 1912.73  123.71
  -5  -2   2 2264.79  247.24
   5   2  -1 5341.80  287.67
  -5   2   1 5531.27  278.19
   5  -2  -1 4435.98  203.95
   5  -2  -1 4835.00  228.46
  -5  -2   1 5385.87  303.59
   5   2   0   18.75   95.65
  -5   2   0  177.86   88.06
   5  -2   0   73.66   47.08
  -5  -2   0   61.82   90.18
   5   2   1 1401.38  160.95
  -5   2  -1 1326.11  138.12
   5  -2   1 1132.77   97.15
  -5  -2  -1 1568.14  161.91
  -5   2  -2  113.95  106.67
   5   2   2   50.97   46.13
  -5  -2  -2   78.99   70.77
  -5   2  -3 3385.25  216.46
   5   2   3 3062.28  161.46
  -5  -2  -3 3314.75  195.56
   5   2   414104.43  661.46
  -5   2  -413035.68  582.06
  -5   2  -412763.57  589.41
   5   2   412571.44  570.89
  -5  -2  -413424.97  613.27
  -5   2  -5  194.41   46.53
   5   2   5  302.29   60.52
  -5   2  -5  151.41   94.95
   5  -2   5  167.34   39.19
  -5  -2  -5  243.23   83.58
  -5  -2  -5  229.54  106.03
  -5   2  -6 8736.17  391.20
   5   2   6 7783.67  353.20
  -5  -2  -6 8625.80  428.57
  -5  -2  -6 8506.14  392.91
   5  -2   6 7712.83  345.04
  -5   2  -7  227.50   80.72
   5   2   7  149.16   48.49
  -5   2  -7  144.75  125.49
   5  -2   7  185.48   50.15
  -5  -2  -7   67.43   64.42
  -5  -2  -7  213.58  101.83
  -5   2  -8 1706.60  138.12
   5   2   8 1548.86  116.15
  -5   2  -8 1742.76  192.98
   5  -2   8 1588.11  116.76
  -5  -2  -8 1743.69  146.05
  -5  -2  -8 1610.01  216.59
  -5   2  -9  739.30   90.84
  -5   2  -9  756.01  162.19
   5  -2   9  723.13   53.43
  -5  -2  -9  841.02  164.07
  -5  -2  -9  681.45  105.95
  -5   2 -10 1305.78  108.07
  -5   2 -10 1501.72  195.35
  -5  -2 -10 1406.76  179.49
  -5  -2 -10 1354.34  136.65
  -5   2 -11  195.85   88.06
  -5  -2 -11  -44.65   90.72
  -5  -2 -11  262.71  104.52
  -5   2 -12 1536.03  174.44
  -5   2 -12 1132.88  207.40
  -5  -2 -12 1246.51  209.70
  -5  -2 -12 1233.91  144.69
  -5   2 -13 1641.07  163.16
  -5   2 -13 1942.26  229.73
  -5  -2 -13 2054.88  197.59
  -5  -2 -13 1556.48  127.82
  -5   2 -14 1124.86  169.62
  -5   2 -14 1275.28  225.21
  -5  -2 -14 1074.23  176.35
  -5  -2 -14 1066.90  123.33
  -5   2 -15  423.60  164.42
  -5   2 -15  358.33  175.14
  -5  -2 -15  183.14  136.23
  -5  -2 -15  221.99  108.20
  -5   2 -16  421.19  133.78
  -5   2 -16  587.93  202.63
  -5  -2 -16  294.38  108.19
  -5   2 -17  107.28   75.59
  -5   2 -17   96.96  104.72
  -5  -2 -17   35.96   53.65
  -5   2 -18  698.32  174.48
  -5   2 -18  491.90  171.09
  -5   2 -19 1326.89  213.34
  -5   2 -19 1070.69  182.58
  -5  -2 -19 1164.22  215.14
  -5   2 -20  177.83   93.54
  -5   2 -20   -1.11   95.03
  -5  -2 -20 -145.92  123.45
  -5   2 -21   37.80   84.41
  -5   2 -21  186.29  142.61
  -5  -2 -21   32.69  122.67
  -5   2 -22  600.38  159.43
  -5   2 -22  170.19  116.60
  -5  -2 -22  399.20  176.91
   5   3 -21 1545.76  367.17
   5  -3 -21  724.23  204.42
  -5  -3  21  927.79  236.49
   5   3 -20  433.76  215.84
   5  -3 -20  257.01  165.20
  -5  -3  20  -63.45  113.68
   5   3 -19  831.73  181.31
   5  -3 -19  961.16  185.34
   5   3 -18  229.17  154.10
   5   3 -18  135.29  145.41
   5  -3 -18  -50.82   83.48
   5   3 -17  412.42  171.66
   5  -3 -17  411.74  144.23
   5   3 -16  123.35  116.64
   5   3 -16  353.34  195.29
   5  -3 -16  124.53  124.41
   5   3 -15 1197.61  206.44
   5   3 -15 1529.49  212.58
   5  -3 -15 1036.40  169.99
   5   3 -14 1935.96  241.79
   5   3 -14 1460.36  249.15
   5  -3 -14 1283.90  173.12
   5   3 -13 1325.24  205.61
   5   3 -13 1038.86  219.50
   5  -3 -13 1207.90  168.32
   5   3 -12  591.77  201.87
   5   3 -12  495.48  208.40
   5  -3 -12  655.14  156.73
   5   3 -11 1424.03  190.67
   5   3 -11 1364.65  219.02
   5  -3 -11 1386.73  139.64
   5   3 -10  249.06  184.20
   5  -3 -10  214.18   96.27
  -5  -3  10  360.71  144.97
   5   3  -9 2864.72  305.34
   5  -3  -9 2783.43  249.87
  -5  -3   9 2271.21  257.70
   5   3  -8  507.79  193.56
   5  -3  -8  267.43  111.29
   5  -3  -8  169.66   37.44
  -5  -3   8  269.41  163.08
   5   3  -7  487.87  167.75
  -5   3   7  408.88   88.10
   5  -3  -7  489.07  106.87
  -5  -3   7  521.49  192.00
   5   3  -6  501.01  155.69
  -5   3   6  465.73   66.44
   5  -3  -6  451.71   99.66
   5  -3  -6  469.44   45.25
  -5  -3   6  410.23  196.02
   5   3  -5 1368.43  176.56
  -5   3   5 1072.80   52.30
  -5   3   5 1308.58  116.53
   5  -3  -5 1184.17  234.79
   5  -3  -5 1154.78  213.64
  -5  -3   5 1304.89  200.53
   5   3  -4   46.13   91.60
  -5   3   4   88.43   49.35
  -5   3   4  131.84   85.33
   5  -3  -4  172.91   58.67
   5  -3  -4  101.28   41.69
  -5  -3   4  136.70  106.53
  -5   3   3 1887.58  143.76
   5   3  -3 2339.82  235.41
   5  -3  -3 1926.97  130.05
   5  -3  -3 1819.82  160.20
   5  -3  -3 1807.43  120.66
  -5  -3   3 2176.41  226.43
  -5   3   2 2201.03  168.16
   5   3  -2 1995.57  192.55
   5  -3  -2 1969.61  129.04
   5  -3  -2 2095.53  140.88
   5  -3  -2 1825.54  124.61
  -5  -3   2 1936.84  220.09
   5   3  -1  756.02  147.08
  -5   3   1 1015.41   95.31
   5  -3  -1  854.99   47.38
   5  -3  -1  903.51   44.52
  -5  -3   1  846.26  146.54
   5   3   0 1336.28  378.65
  -5   3   0 1404.62   98.44
   5  -3   0 1231.71   25.81
  -5  -3   0 1540.85  134.72
   5   3   1 2671.23  448.31
  -5   3  -1 2629.55  199.52
  -5  -3  -1 2956.28  230.69
   5   3   2 1270.35  210.51
  -5   3  -2 1517.67  162.01
  -5  -3  -2 1142.95  241.67
   5   3   3 1047.26  299.45
  -5   3  -3 1024.61  162.00
  -5  -3  -3  904.24  118.18
  -5   3  -4  402.25  149.52
  -5  -3  -4  183.73  113.03
  -5  -3  -4  405.05   92.22
  -5   3  -5  504.16  203.46
  -5  -3  -5  511.87  147.78
  -5   3  -6 1775.97  108.64
  -5   3  -6 2173.80  236.56
   5  -3   6 1567.53   93.18
  -5  -3  -6 1832.72  234.49
  -5  -3  -6 1698.54  135.49
  -5   3  -7   67.75   35.43
  -5   3  -7  376.67  185.66
   5  -3   7  124.78   43.18
  -5  -3  -7  107.03  117.12
  -5  -3  -7  227.27   96.49
  -5   3  -8  336.25   58.83
  -5   3  -8  667.30  186.90
   5  -3   8  339.02   43.27
  -5  -3  -8  243.60  155.40
  -5  -3  -8  420.09  112.91
  -5   3  -9  -24.81   33.97
   5  -3   9   18.45   20.66
  -5  -3  -9   78.46  112.39
  -5  -3  -9   44.95   44.31
  -5   3 -10  584.40  115.54
  -5   3 -10 1056.93  208.98
   5  -3  10  493.38   60.81
  -5  -3 -10  609.03  183.37
  -5  -3 -10  618.49  151.15
  -5   3 -11  758.39  109.14
  -5   3 -11  550.15  151.11
  -5  -3 -11  680.63  191.30
  -5  -3 -11  529.58   91.61
  -5   3 -12 4228.40  327.71
  -5   3 -12 4656.73  393.79
  -5  -3 -12 4425.56  382.50
  -5  -3 -12 3895.88  291.56
  -5   3 -13 1244.38  145.75
  -5   3 -13 1342.69  212.65
  -5  -3 -13 1334.04  222.62
  -5  -3 -13 1220.84  108.02
  -5   3 -14  139.34   75.50
  -5   3 -14  125.24  154.11
  -5  -3 -14  -37.10  107.59
  -5  -3 -14   66.30   30.55
  -5   3 -15  180.43   92.73
  -5   3 -15  214.52  115.53
  -5  -3 -15  627.52  212.38
  -5   3 -16 1071.62  144.30
  -5   3 -16 1115.69  203.73
  -5  -3 -16 1477.52  233.81
  -5   3 -17   66.90   60.34
  -5   3 -17  137.24  115.10
  -5  -3 -17   56.11  114.03
  -5   3 -18  880.46  114.24
  -5   3 -18  861.40  208.95
  -5  -3 -18  970.34  223.36
  -5   3 -19   86.39   85.82
  -5   3 -19   28.08  112.08
  -5  -3 -19   18.17  105.49
  -5   3 -20  274.45  153.81
  -5   3 -20  112.18  131.94
  -5  -3 -20   64.19  118.14
  -5   3 -21   59.57   66.26
  -5   3 -21   30.87  133.99
  -5  -3 -21   89.86  126.43
   5   4 -19   85.31  114.34
   5  -4 -19  288.68  138.91
  -5  -4  19  152.07  130.13
   5   4 -18   96.25  122.70
   5  -4 -18  208.40  168.85
  -5  -4  18  153.12  134.77
   5   4 -17  -93.55   88.83
   5  -4 -17 -139.89   92.35
  -5  -4  17   -2.88  147.05
   5   4 -16 1237.54  185.37
   5  -4 -16 1322.01  168.45
  -5  -4  16 1249.24  231.79
   5   4 -15   30.52   94.59
   5  -4 -15   94.68  120.44
  -5  -4  15  250.03  179.28
   5   4 -14 1223.51  185.11
   5  -4 -14 1153.03  180.81
   5   4 -13   39.01   92.38
   5  -4 -13   75.95  106.09
  -5  -4  13  455.97  197.77
   5   4 -12  254.68  137.57
   5  -4 -12   22.46   71.38
   5   4 -11  -57.56   93.12
   5  -4 -11  104.80   63.56
  -5  -4  11  367.96  180.79
   5   4 -10  898.08  217.69
   5  -4 -10  991.02  131.38
  -5  -4  10 1106.33  238.43
   5   4  -9  797.21  176.70
   5  -4  -9  854.79  124.78
  -5  -4   9  402.97  191.74
   5   4  -8 1472.97  153.29
   5  -4  -8 1286.55  142.00
  -5  -4   8 1061.04  205.37
   5   4  -7  150.85   77.29
   5  -4  -7   15.96   48.24
  -5  -4   7  182.48  169.96
   5   4  -6 3499.84  206.41
  -5   4   6 3033.98  205.89
   5  -4  -6 3062.88  143.49
  -5  -4   6 3099.74  226.37
   5   4  -5 1239.12  149.62
  -5   4   5 1484.87  122.34
   5  -4  -5 1151.74   87.21
   5  -4  -5 1128.13   71.14
  -5  -4   5 1303.83  185.73
  -5   4   4  137.07   64.89
   5   4  -4   65.61   83.46
   5  -4  -4  108.40   43.02
   5  -4  -4   51.10   40.36
  -5  -4   4  199.17  110.62
  -5   4   3 1150.32  133.74
   5   4  -3  897.62  159.47
   5  -4  -3  779.55   70.67
   5  -4  -3  743.29   66.00
  -5  -4   3  810.31  196.86
   5   4  -2   35.08   90.05
  -5   4   2   18.89   66.25
   5  -4  -2   25.93   21.22
  -5  -4   2  169.78  133.66
   5   4  -1  790.43  213.35
  -5   4   1  866.09  177.06
   5  -4  -1  609.57   68.56
   5  -4  -1  652.45   67.32
  -5  -4   1  876.26  192.47
   5   4   0 4215.42  505.89
  -5   4   0 3980.11  328.00
   5  -4   0 3763.89  286.04
   5  -4   0 3606.76  273.45
  -5  -4   0 3994.20  344.76
   5   4   1  495.12  189.07
  -5   4  -1  481.06  118.77
  -5  -4  -1  566.61  135.66
   5   4   2 7226.85  363.07
  -5   4  -2 6563.22  274.52
  -5  -4  -2 6835.52  279.73
  -5   4  -3 1515.11  154.16
  -5  -4  -3 1555.37  150.71
  -5   4  -4  247.11  136.56
  -5  -4  -4  143.17  106.20
  -5  -4  -4  446.69  122.93
  -5   4  -5  249.31  154.40
  -5  -4  -5  437.08  168.25
  -5  -4  -5  253.80  103.75
  -5   4  -6 2110.82  221.12
  -5  -4  -6 1745.95  190.23
  -5  -4  -6 1769.22  138.09
  -5   4  -7  792.20  189.73
  -5  -4  -7 1161.02  178.29
  -5  -4  -7 1052.02  129.34
  -5   4  -8  526.38  139.56
  -5   4  -8  794.91  212.68
  -5  -4  -8  757.55  163.43
  -5  -4  -8  650.70   91.58
  -5   4  -9  222.85   73.30
  -5   4  -9  439.99  206.94
  -5  -4  -9  495.47  223.22
  -5  -4  -9  311.95  103.66
  -5   4 -10  869.28  138.27
  -5   4 -10  702.05  197.28
  -5  -4 -10  943.11  217.04
  -5  -4 -10  792.30  137.40
  -5   4 -11 1002.43  226.26
  -5  -4 -11  851.26  184.08
  -5   4 -12  492.31  179.48
  -5  -4 -12 1103.92  187.94
  -5  -4 -13  370.30  179.70
  -5   4 -14  -66.45  124.05
  -5  -4 -14   99.02   95.59
  -5   4 -15  655.01  207.09
  -5  -4 -15   54.39   98.17
  -5   4 -16  464.12  211.40
  -5  -4 -16  887.09  200.03
  -5   4 -17  174.05  136.24
  -5  -4 -17  301.59  182.76
  -5   4 -18   40.24  127.24
  -5  -4 -18   37.49  118.42
  -5   4 -19  -12.38  130.76
  -5  -4 -19  335.43  197.93
   5   5 -16   60.57   88.99
   5  -5 -16  -41.36   66.55
  -5  -5  16  218.32  166.49
   5   5 -15  286.06  148.18
   5  -5 -15   46.00   66.40
  -5  -5  15  180.65  147.13
   5   5 -14  429.46  233.28
   5  -5 -14  207.51  104.63
  -5  -5  14  121.27  196.84
   5   5 -13   24.18   90.46
   5  -5 -13  562.51  190.61
  -5  -5  13  358.60  217.05
   5   5 -12  824.59  192.67
   5  -5 -12  537.89  148.51
  -5  -5  12  552.78  235.43
   5   5 -11  142.13  131.06
   5  -5 -11  143.25   93.62
  -5  -5  11   72.03  122.66
   5   5 -10  -38.25   89.22
   5  -5 -10  245.82  112.73
  -5  -5  10  112.44  117.39
   5   5  -9  328.81  165.80
   5  -5  -9  182.29   96.07
  -5  -5   9  190.37  159.14
   5   5  -8 2904.39  953.89
   5  -5  -8 2434.74  200.66
  -5  -5   8 2352.96  251.40
   5   5  -7  106.80  108.13
   5  -5  -7   46.82   43.73
  -5  -5   7  369.28  154.31
   5   5  -6 1582.04  177.94
   5  -5  -6 1404.90  138.47
  -5  -5   6 1678.97  231.82
   5   5  -5 1012.66  138.49
  -5   5   5  599.51  201.34
   5  -5  -5  770.65  154.76
  -5  -5   5  867.26  172.96
   5   5  -4  119.57   68.12
  -5   5   4   -5.92   43.73
  -5  -5   4   95.34  142.64
   5   5  -3  236.73   75.98
  -5   5   3  301.82  114.49
  -5  -5   3  540.98  202.32
   5   5  -2  118.61  109.39
  -5   5   2  276.40   88.78
  -5  -5   2  195.99   92.39
   5   5  -1  896.00  305.59
  -5   5   1 1661.23  228.90
  -5  -5   1 1409.67  185.87
   5   5   0  340.43  193.85
  -5   5   0  922.11  178.72
  -5  -5   0  736.84  195.44
   5   5   1  155.33  109.67
  -5   5  -1  -23.07   71.83
  -5  -5  -1  127.68  117.28
  -5   5  -2 1363.97  150.84
  -5  -5  -2 1241.04  171.88
  -5  -5  -2 1043.02  144.39
  -5   5  -3 4553.62  199.82
  -5  -5  -3 4579.96  197.98
  -5  -5  -3 4167.12  159.97
  -5   5  -4  135.13  100.88
  -5  -5  -4   29.21   89.69
  -5  -5  -4  264.13  122.29
  -5   5  -5 1318.67  214.52
  -5  -5  -5 1688.75  229.64
  -5  -5  -5 1363.98  159.02
  -5   5  -6  270.94  111.52
  -5  -5  -6  250.52  135.68
  -5  -5  -6  430.19  118.63
  -5   5  -7  318.07  175.94
  -5  -5  -7   92.63   83.93
  -5  -5  -7  193.82   85.68
  -5   5  -8  261.86  189.91
  -5  -5  -8  102.64   93.00
  -5   5  -9   88.77  144.27
  -5  -5  -9  354.71  161.96
  -5   5 -10  487.57  206.00
  -5  -5 -10  721.93  162.53
  -5   5 -11  -28.39  138.59
  -5  -5 -11  117.45   91.76
  -5   5 -12  134.67  137.19
  -5  -5 -12   90.49  124.37
  -5  -5 -13  147.20  130.32
  -5   5 -14  109.75  129.59
  -5  -5 -14  -68.01   97.75
  -5   5 -15  188.03  182.72
  -5  -5 -15  155.03  115.20
   5   6 -11  -18.45   73.79
  -5  -6  11  268.21  241.40
   5   6 -10  168.34  116.20
  -5  -6  10  203.99  191.74
   5   6  -9  377.45  141.74
  -5  -6   9  314.32  191.96
   5   6  -8   86.85   59.39
  -5  -6   8  138.65  102.57
   5   6  -7   98.19   95.39
  -5  -6   7  494.53  202.17
   5   6  -6   -7.92   75.87
  -5  -6   6  109.02   98.04
   5   6  -5   59.67   74.30
  -5  -6   5   95.22  103.80
   5   6  -4    3.04   60.55
  -5  -6   4  113.51  105.89
   5   6  -3  123.47  123.08
  -5  -6   3   96.83   98.63
   5   6  -2   46.08   69.46
  -5  -6   2   -2.31   93.15
   5   6  -1  762.55  169.84
  -5   6   1  345.30  175.45
  -5  -6   1  462.21  130.98
  -5   6   0  323.40  159.58
  -5  -6   0  283.23  157.42
  -5  -6   0  554.70  141.87
  -5   6  -1  121.65   71.96
  -5  -6  -1   49.31   76.51
  -5  -6  -1   37.49   68.33
  -5   6  -2  553.61  318.36
  -5  -6  -2 1079.80  184.16
  -5  -6  -2  828.73  161.80
  -5   6  -3  774.06  465.71
  -5  -6  -3 1303.52  223.49
  -5  -6  -3  904.55  155.64
  -5   6  -4  745.13  246.77
  -5  -6  -4  846.80  178.51
  -5   6  -5  352.39  206.99
  -5  -6  -5  606.81  187.63
  -5   6  -6  262.60  170.66
  -5  -6  -6  506.76  216.49
  -5   6  -7  453.74  269.20
  -5  -6  -7  554.00  206.58
  -5   6  -8   83.78   49.33
  -5  -6  -8  147.57  134.71
  -5   6  -9  112.69  102.95
  -5  -6  -9  169.57  101.71
  -5   6 -10  392.44  154.38
  -5  -6 -10  316.36  130.80
   6   0 -24   93.49  143.89
   6   0 -23   38.21  137.72
   6   0 -22  903.59  204.85
   6   0 -21  245.01  137.48
  -6   0  21   30.46   60.13
   6   0 -20  283.05  186.79
  -6   0  20  494.90  140.26
   6   0 -19  119.28  104.98
  -6   0  19  135.49   91.67
   6   0 -18  338.85  173.43
  -6   0  18  -45.04   63.98
   6   0 -17  516.64  210.16
  -6   0  17  302.81  125.66
   6   0 -16  913.08  183.77
  -6   0  16  556.48  129.00
   6   0 -15  573.29  190.51
  -6   0  15  125.52  101.23
   6   0 -14  155.29  154.19
  -6   0  14  -80.35   71.43
   6   0 -13   33.10  102.57
  -6   0  13   25.72   60.93
   6   0 -12  139.77  105.86
  -6   0  12  242.30   94.39
   6   0 -11 7843.53 1423.77
  -6   0  11 7246.10  457.31
   6   0 -10 1204.39  196.08
  -6   0  10 1119.44  115.96
   6   0  -9 3465.83  254.20
  -6   0   9 3503.84  215.80
   6   0  -8   80.47   94.41
  -6   0   8   -2.29   22.67
  -6   0   8  -35.01   59.07
   6   0  -7   13.55   89.09
  -6   0   7   44.14   64.57
   6   0  -7    4.41   40.75
   6   0  -6  205.27  152.81
  -6   0   6  268.59   94.14
   6   0  -6   -7.55   45.27
   6   0  -5  194.86   80.42
  -6   0   5  111.39   65.58
  -6   0   5  393.97  116.07
   6   0  -5  330.95   79.45
   6   0  -4 4489.50  232.65
  -6   0   4 4136.35  165.10
  -6   0   4 4232.33  209.66
   6   0  -4 4103.14  171.92
   6   0  -3  828.98  125.10
  -6   0   3  780.41   85.92
  -6   0   3  963.37  122.62
   6   0  -3  884.43   82.21
   6   0  -2  791.65  129.37
  -6   0   2  751.59   89.95
  -6   0   2 1069.54  123.41
   6   0  -2  730.25   94.95
   6   0  -1   -9.72   72.34
  -6   0   1  -29.78   51.21
  -6   0   1   -9.51   75.67
   6   0  -1   48.68   48.82
  -6   0   014864.27  264.70
  -6   0   015596.74  305.13
   6   0   015078.50  268.96
   6   0   111730.65  238.89
  -6   0  -111598.52  217.54
  -6   0  -112343.15  252.49
   6   0   111816.78  230.85
   6   0   2 1212.36  215.56
  -6   0  -2 1143.09   87.29
  -6   0  -2 1164.30  138.42
   6   0   2 1066.52   98.20
   6   0   312499.49  429.36
  -6   0  -311677.05  392.03
  -6   0  -311799.46  418.24
   6   0   311538.05  395.72
  -6   0  -4   98.18   46.22
  -6   0  -4  165.44   92.14
   6   0   4  363.87   93.10
  -6   0  -5  134.74   67.71
  -6   0  -5  136.22  109.43
  -6   0  -5  114.40  116.82
  -6   0  -610278.20  473.19
  -6   0  -610412.99  495.25
  -6   0  -610807.69  511.67
  -6   0  -7   90.28   98.78
  -6   0  -7   95.98   81.18
  -6   0  -8 2786.18  183.99
  -6   0  -8 2978.08  217.11
  -6   0  -9  400.23  113.60
  -6   0  -9  418.97  130.63
  -6   0 -10   53.86   75.65
  -6   0 -10  212.14  135.93
  -6   0 -11 1194.84  172.04
  -6   0 -11 1066.18  141.85
  -6   0 -12 3217.10  268.08
  -6   0 -12 3178.98  244.37
  -6   0 -13  833.62  175.10
  -6   0 -13  819.07  148.98
  -6   0 -14 1162.34  188.41
  -6   0 -14 1377.88  147.65
  -6   0 -15 1372.78  155.66
  -6   0 -15 1539.24  160.25
  -6   0 -16 2076.94  231.37
  -6   0 -16 1934.13  208.27
  -6   0 -17  972.92  147.19
  -6   0 -17 1058.90  166.73
  -6   0 -18 4688.72  542.18
  -6   0 -18 4180.78  364.03
  -6   0 -19  180.15  152.73
  -6   0 -19  193.56   99.36
  -6   0 -20  367.81  179.95
  -6   0 -20  680.44  174.46
  -6   0 -21  150.65  142.42
  -6   0 -21  -29.90   75.78
  -6   0 -22  408.37  212.60
  -6   0 -22  759.89  234.11
  -6   0 -23   -9.89  122.50
  -6   0 -23   84.25   67.47
   6   1 -23    8.27  127.28
   6  -1 -23   69.67  110.72
  -6  -1  23  -10.38   66.09
   6   1 -22  454.46  256.50
   6  -1 -22  480.75  269.89
  -6  -1  22  541.69  161.30
   6   1 -21  273.53  210.16
   6  -1 -21  122.70  162.63
  -6  -1  21  238.11  136.79
   6   1 -20 1381.22  209.05
   6  -1 -20 1413.91  199.65
  -6  -1  20 1199.71  212.91
   6   1 -19  741.57  200.96
   6  -1 -19  646.63  182.93
  -6  -1  19  436.85  168.06
   6   1 -18 1290.64  202.98
  -6   1  18 1328.12  104.83
   6  -1 -18 1255.13  195.50
  -6  -1  18 1187.29  187.88
  -6   1  17 1114.54  127.30
   6  -1 -17 1159.08  238.26
  -6  -1  17  891.08  205.14
   6   1 -16  197.29  157.09
  -6   1  16   65.72   38.03
   6  -1 -16  148.54  163.64
  -6  -1  16   31.47  119.47
  -6   1  15 1531.19  125.44
   6  -1 -15 1632.87  218.29
  -6  -1  15 1371.68  161.24
   6   1 -14  971.78  205.89
  -6   1  14  812.76   71.91
  -6   1  14 1003.57  113.80
   6  -1 -14  999.27  203.14
  -6  -1  14 1355.83  168.23
   6   1 -13 3512.50  333.07
  -6   1  13 2696.41  217.98
  -6   1  13 3346.93  277.42
   6  -1 -13 3347.21  322.77
  -6  -1  13 3499.52  325.32
   6   1 -12  421.06  188.37
  -6   1  12  149.20   49.98
  -6   1  12  218.52   95.50
   6  -1 -12  337.44  169.07
  -6  -1  12   84.46   89.46
   6   1 -11  107.08   99.03
  -6   1  11  142.65   51.74
  -6   1  11  359.91   92.90
   6  -1 -11  462.30  169.23
  -6  -1  11   38.79   89.27
   6   1 -10  154.36   98.58
  -6   1  10   63.52   32.41
  -6   1  10  133.90   87.76
   6  -1 -10   34.09   82.39
  -6  -1  10  354.55  123.04
   6   1  -9 1516.24  157.30
  -6   1   9 1611.14  191.55
  -6   1   9 1984.85  123.21
   6  -1  -9 2058.39  181.21
  -6  -1   9 1865.75  179.22
   6   1  -8 3656.10  253.25
  -6   1   8 3141.10  166.60
   6  -1  -8 3079.22  203.30
  -6  -1   8 3232.83  237.43
   6  -1  -8 2817.05  146.31
   6   1  -7 7336.55  381.34
  -6   1   7 7314.29  345.15
   6  -1  -7 7023.75  352.65
  -6  -1   7 6843.38  362.79
   6  -1  -7 6415.13  299.25
   6   1  -6 1435.94  210.07
  -6   1   6 1129.54   92.24
  -6   1   6 1225.27  105.68
   6  -1  -6 1272.90  143.90
   6  -1  -6 1156.76   92.05
  -6  -1   6 1281.78  176.49
   6   1  -5 1309.17  164.49
  -6   1   5 1339.36   99.13
  -6   1   5 1406.97  118.65
   6  -1  -5 1458.47  151.25
   6  -1  -5 1419.32  114.81
  -6  -1   5 1488.81  199.79
   6   1  -4  515.19  161.99
  -6   1   4  216.44   56.28
  -6   1   4  202.48   79.87
   6  -1  -4  412.63  107.96
   6  -1  -4  109.07   56.57
  -6  -1   4  155.85   94.28
   6   1  -3  746.55  166.02
  -6   1   3  831.38   68.65
  -6   1   3  971.13  107.34
   6  -1  -3  802.47  122.76
   6  -1  -3  780.70   81.29
  -6  -1   3  886.75  179.44
   6   1  -2    2.20   94.41
   6   1  -2  136.12   95.12
  -6   1   2   78.90   39.00
  -6   1   2   90.95   57.09
  -6  -1   2  129.44   59.70
   6  -1  -2   37.90   40.92
  -6  -1   2  -98.04   92.27
   6  -1  -2  110.95   58.78
   6   1  -1 1852.35  176.04
   6   1  -1 1664.77  123.00
  -6   1   1 1809.80   89.73
  -6   1   1 1830.44  133.38
  -6  -1   1 1763.74  110.53
   6  -1  -1 1662.17   94.54
  -6  -1   1 1764.00  162.08
   6  -1  -1 1640.86  108.41
   6   1   0 4435.95  237.17
   6   1   0 4432.46  186.95
  -6   1   0 3845.99  142.49
  -6   1   0 4343.17  190.12
  -6  -1   0 4053.94  174.76
   6  -1   0 3952.90  153.90
  -6  -1   0 4416.63  230.45
   6  -1   0 4333.25  180.62
   6   1   1 1111.51  181.44
   6   1   1  974.80  103.87
  -6   1  -1  776.51   62.04
  -6   1  -1  673.08   97.19
  -6  -1  -1  897.02  107.84
   6  -1   1  861.75   84.86
  -6  -1  -1  612.54  115.87
   6  -1   1  907.72  224.61
   6   1   2  300.56   83.16
   6   1   2   34.52   77.02
  -6   1  -2   80.47   38.89
  -6   1  -2  186.64  105.05
  -6  -1  -2  118.68   76.08
  -6  -1  -2  225.19  154.88
   6  -1   2  141.98   66.02
   6   1   3  870.57  199.73
  -6   1  -3  535.04   54.01
  -6   1  -3  778.52   84.08
   6   1   3  609.01   82.31
  -6  -1  -3  915.90  158.45
   6   1   4 6766.65  369.54
  -6   1  -4 5512.50  258.10
  -6   1  -4 5615.15  266.04
  -6   1  -4 5819.33  308.77
   6   1   4 5582.60  271.59
  -6  -1  -4 6280.58  321.95
  -6   1  -5 9860.44  450.94
  -6   1  -510452.99  478.97
  -6   1  -510023.91  482.45
  -6  -1  -510256.74  508.21
  -6  -1  -5 9613.98  452.90
  -6   1  -6  776.36  157.36
  -6   1  -6  835.98   94.59
  -6   1  -6 1064.89  158.15
  -6  -1  -6  716.96  160.13
  -6  -1  -6  972.75  137.82
  -6   1  -7  420.54   81.80
  -6   1  -7  470.32  174.28
  -6  -1  -7  543.50  144.75
   6  -1   7  538.68   77.00
  -6  -1  -7  750.07  122.64
  -6   1  -8 5165.40  247.42
  -6   1  -8 5402.12  301.99
  -6  -1  -8 5312.94  304.29
   6  -1   8 4868.28  235.97
  -6  -1  -8 5117.16  254.54
  -6   1  -9  695.10  100.42
  -6   1  -9  549.55  165.46
  -6  -1  -9  499.60  147.50
  -6  -1  -9  789.13  114.95
  -6   1 -10  711.58  104.05
  -6   1 -10  578.00  180.07
  -6  -1 -10  658.44  162.55
  -6  -1 -10  514.48  101.97
  -6   1 -11    9.56   45.54
  -6   1 -11   57.21   94.98
  -6  -1 -11   82.26   96.70
  -6  -1 -11    1.83   55.60
  -6   1 -12  856.39  125.57
  -6   1 -12  738.73  191.26
  -6  -1 -12  532.63  143.84
  -6  -1 -12  955.92  147.89
  -6   1 -13 1256.33  128.28
  -6   1 -13 1133.81  202.58
  -6  -1 -13  823.87  188.08
  -6  -1 -13 1047.14  146.68
  -6   1 -14  415.71  122.15
  -6   1 -14  486.32  166.53
  -6  -1 -14  710.64  205.59
  -6  -1 -14  307.87  130.27
  -6   1 -15  458.93  168.11
  -6   1 -15  601.73  159.23
  -6  -1 -15  507.49  234.83
  -6  -1 -15  732.79  127.88
  -6   1 -16 3483.63  283.48
  -6   1 -16 3312.22  287.64
  -6  -1 -16 3588.60  329.39
  -6  -1 -16 3146.99  251.79
  -6   1 -17  759.73  188.53
  -6   1 -17  381.14  163.79
  -6  -1 -17  716.23  243.28
  -6  -1 -17  826.71  126.77
  -6   1 -18   34.10   71.03
  -6   1 -18   96.51   94.75
  -6  -1 -18  173.32  115.23
  -6  -1 -18   41.44   54.80
  -6   1 -19  706.61  152.76
  -6   1 -19 1042.64  192.05
  -6  -1 -19  690.89  205.40
  -6  -1 -19  581.22  223.51
  -6   1 -20  177.80  131.81
  -6   1 -20   28.19   94.31
  -6  -1 -20  -44.27  116.04
  -6  -1 -20  119.55   89.54
  -6   1 -21  113.90  134.46
  -6   1 -21  108.33  141.79
  -6  -1 -21  200.75  113.85
  -6   1 -22  710.47  203.55
  -6   1 -22  484.96  173.03
  -6  -1 -22 1075.59  261.68
  -6   1 -23    5.29   89.03
  -6   1 -23  183.55  129.09
  -6  -1 -23   58.10  116.58
   6   2 -23 -194.31  118.97
   6  -2 -23   77.03  114.44
  -6  -2  23  -68.84   86.47
   6   2 -22  600.08  185.07
   6  -2 -22  825.95  244.89
  -6  -2  22  783.08  213.15
   6   2 -21  146.74  111.45
   6  -2 -21  514.71  204.96
  -6  -2  21  232.97  161.97
   6   2 -20  734.71  238.58
   6  -2 -20  850.09  196.65
  -6  -2  20  543.59  179.10
   6   2 -19  160.54  128.01
   6  -2 -19  224.85  110.91
  -6  -2  19  173.64   92.34
   6   2 -18 1195.24  217.82
   6  -2 -18 1327.75  211.06
  -6  -2  18 1045.87  183.67
   6   2 -17  553.85  181.98
   6  -2 -17  666.90  204.20
  -6  -2  17  460.94  206.99
   6   2 -16  315.49  166.75
   6  -2 -16  -73.14   89.84
  -6  -2  16  -99.14  103.73
   6   2 -15  492.97  210.15
   6  -2 -15  137.33  126.12
  -6  -2  15  304.82  170.21
   6   2 -14  841.78  225.47
   6  -2 -14  615.82  185.15
  -6  -2  14  931.32  245.11
   6   2 -13 2855.53  228.34
  -6   2  13 2612.59   95.60
   6  -2 -13 2755.18  194.90
  -6  -2  13 2685.95  293.92
   6   2 -12 2378.41  260.22
  -6   2  12 1885.28  148.23
   6  -2 -12 1800.11  211.65
  -6  -2  12 2045.83  309.41
   6   2 -11  502.09  139.94
  -6   2  11  528.14   56.71
   6  -2 -11  477.19  145.54
  -6  -2  11  348.04  162.32
   6   2 -10 3228.12  264.86
  -6   2  10 2571.95  166.75
  -6   2  10 2813.04  160.30
   6  -2 -10 3426.05  236.76
  -6  -2  10 3124.43  279.11
   6   2  -9  -44.23   97.76
  -6   2   9   32.18   27.81
   6  -2  -9   88.52   62.68
  -6  -2   9  234.31  153.68
   6   2  -8  516.22  128.17
  -6   2   8  520.47   54.24
   6  -2  -8  458.82  111.10
   6  -2  -8  383.06   48.55
  -6  -2   8  331.63  138.25
   6   2  -7  733.53  161.96
  -6   2   7  487.94  122.62
   6  -2  -7  457.81  103.76
   6  -2  -7  405.34   56.59
   6   2  -6 1385.32  191.49
  -6   2   6  955.54   67.02
  -6   2   6 1146.31   86.07
   6  -2  -6 1127.46  103.97
   6  -2  -6 1128.32   57.83
  -6  -2   6  908.34  181.60
   6   2  -5 1722.15  409.08
  -6   2   5 1653.39   65.77
  -6   2   5 1770.22  112.23
   6  -2  -5 1666.67  108.97
   6  -2  -5 1622.55   53.98
  -6  -2   5 1740.51  421.59
   6   2  -4  476.43  135.24
  -6   2   4  440.16   51.82
  -6   2   4  564.14   77.06
   6  -2  -4  411.33   95.46
   6  -2  -4  499.19   63.29
  -6  -2   4  260.68  143.53
  -6   2   3  490.03   56.05
  -6   2   3  505.21   71.41
   6  -2  -3  400.24   81.26
   6  -2  -3  522.70   60.22
  -6  -2   3  587.46  174.82
  -6   2   2  850.67   60.64
  -6   2   2 1014.44  108.80
   6  -2  -2  860.38   99.34
   6  -2  -2  874.80   93.66
  -6  -2   2  529.54  188.39
  -6   2   1 2119.33  168.85
   6  -2  -1 1609.83  101.43
   6  -2  -1 1681.72  109.67
  -6  -2   1 2197.82  207.32
   6   2   0 3965.42  245.36
  -6   2   0 4170.36  226.80
   6  -2   0 3472.57  173.15
  -6  -2   0 3576.30  221.52
   6   2   1   27.11   69.81
  -6   2  -1    1.71   67.22
  -6  -2  -1   53.14  121.98
   6   2   2  730.16  256.56
  -6   2  -2  400.21   98.59
  -6  -2  -2  584.88  134.17
   6   2   3 1031.30  250.85
  -6   2  -3  694.86  149.13
  -6  -2  -3  847.53  119.53
   6   2   4 1220.91  161.22
  -6   2  -4 1030.53   35.29
  -6   2  -4 1383.96  143.65
  -6  -2  -4  982.62  100.98
  -6   2  -5  229.75   42.73
  -6   2  -5  159.17   84.68
  -6  -2  -5  312.70  144.85
  -6  -2  -5  207.71   94.68
  -6   2  -6  896.34   59.04
  -6  -2  -6  965.11  175.76
  -6  -2  -6 1035.16   99.23
  -6   2  -7 1225.67  105.78
  -6   2  -7 1415.48  188.25
  -6  -2  -7 1089.71  164.91
   6  -2   7 1131.76  213.21
  -6  -2  -7 1302.15  136.43
  -6   2  -8  269.53   91.92
  -6   2  -8  125.25  142.00
  -6  -2  -8  205.47  137.81
   6  -2   8  277.25   76.47
  -6  -2  -8  368.24   88.95
  -6   2  -9 1150.06  102.45
  -6   2  -9 1065.60  163.29
  -6  -2  -9  786.04  162.21
   6  -2   9 1043.74   67.09
  -6  -2  -9 1009.21  116.32
  -6   2 -10   60.67   49.64
  -6   2 -10  232.60  152.97
  -6  -2 -10  268.81  136.40
  -6  -2 -10  -32.55   49.22
  -6   2 -11  148.19   79.09
  -6   2 -11   61.72  108.07
  -6  -2 -11  -20.30   88.72
  -6  -2 -11  224.92   95.44
  -6   2 -12   23.03   56.11
  -6   2 -12  293.44  163.89
  -6  -2 -12   54.15   94.57
  -6  -2 -12  -14.06   50.23
  -6   2 -13 3433.10  182.10
  -6   2 -13 3609.48  253.60
  -6  -2 -13 3194.56  170.29
  -6   2 -14  949.89  140.67
  -6   2 -14  668.78  197.22
  -6  -2 -14  813.46  115.83
  -6   2 -15  694.24  164.52
  -6   2 -15  561.38  194.98
  -6  -2 -15  676.26  224.53
  -6  -2 -15  434.61  124.23
  -6   2 -16  117.78  106.06
  -6   2 -16   85.79  148.80
  -6  -2 -16  296.44  112.72
  -6  -2 -16   -9.29   54.58
  -6   2 -17   -9.32   80.35
  -6   2 -17   66.64  104.92
  -6  -2 -17   -2.84   58.12
  -6   2 -18  342.34  168.01
  -6  -2 -18  141.22  107.77
  -6   2 -19  103.47   76.44
  -6   2 -19  569.03  190.36
  -6  -2 -19  401.92  205.12
  -6   2 -20  199.64  125.41
  -6   2 -20  466.06  225.15
  -6  -2 -20  364.02  229.23
  -6   2 -21  -26.47   72.41
  -6   2 -21  103.42  109.46
  -6  -2 -21  101.05  112.43
  -6   2 -22  376.20  105.83
  -6   2 -22  239.76  119.86
  -6  -2 -22  200.65  120.19
   6   3 -21  150.87  119.50
   6  -3 -21   -0.20  107.09
  -6  -3  21  188.46  138.98
   6   3 -20  316.78  175.99
   6  -3 -20  227.43  138.65
   6   3 -19  119.39  113.94
   6  -3 -19   84.16   89.50
  -6  -3  19  276.99  164.83
   6   3 -18  -97.34  109.17
   6  -3 -18  197.52   85.63
  -6  -3  18  190.06  118.98
   6   3 -17   42.18  121.72
   6  -3 -17   92.24   84.41
  -6  -3  17   71.46  150.89
   6   3 -16  210.07  123.81
   6  -3 -16  -23.83   82.60
  -6  -3  16   33.26  140.36
   6   3 -15  245.13  125.88
   6  -3 -15  140.01  114.34
  -6  -3  15   53.80  121.12
   6   3 -14  586.24  200.63
   6  -3 -14  354.62  117.21
  -6  -3  14  503.01  221.73
   6   3 -13 1189.21  193.48
   6  -3 -13 1357.71  185.53
  -6  -3  13  922.32  230.74
   6   3 -12 2259.32  267.04
   6  -3 -12 2166.12  214.43
  -6  -3  12 2716.51  324.65
   6   3 -11  235.58  168.84
   6  -3 -11  150.06   93.29
   6   3 -10 1181.94  255.96
   6  -3 -10  985.01  140.21
  -6  -3  10 1049.08  202.85
   6   3  -9   -8.35  122.21
  -6   3   9   27.95   11.83
   6  -3  -9  134.49   89.29
  -6  -3   9  151.86  153.04
   6   3  -8  883.10  213.09
  -6   3   8  732.16   79.21
   6  -3  -8  929.57  151.61
   6  -3  -8  645.21   65.07
  -6  -3   8 1190.63  199.72
   6   3  -7  -60.91  110.44
  -6   3   7  115.22   51.85
   6  -3  -7   -8.93   56.10
   6  -3  -7   51.25   30.68
  -6  -3   7  -13.21  111.77
   6   3  -6 1048.89  227.89
  -6   3   6  590.77   54.75
  -6   3   6  638.04   73.54
   6  -3  -6  746.44  110.78
   6  -3  -6  555.10   49.81
  -6  -3   6  723.15  217.62
   6   3  -5 1486.73  192.92
  -6   3   5 1326.73  246.90
  -6   3   5 1369.69  116.80
   6  -3  -5 1337.33  128.72
   6  -3  -5 1423.89   93.71
  -6  -3   5 1059.19  193.56
   6   3  -4  110.04  150.95
  -6   3   4  238.03   69.86
  -6   3   4   84.73   69.47
   6  -3  -4  207.21   77.62
   6  -3  -4  210.73   64.36
  -6  -3   4  160.87  116.88
   6   3  -3  467.18  133.78
  -6   3   3  583.60   50.56
  -6   3   3  722.05   93.67
   6  -3  -3  639.76   64.53
   6  -3  -3  491.71   49.22
  -6  -3   3  496.26  176.76
  -6   3   2 2132.41  170.88
   6   3  -2 2240.53  227.64
   6  -3  -2 1933.23  130.40
   6  -3  -2 1885.97  140.96
  -6  -3   2 2458.60  255.08
   6   3  -1 1575.49  199.58
  -6   3   1 1319.63  129.61
   6  -3  -1 1247.99   81.76
   6  -3  -1 1264.50   81.78
  -6  -3   1 1496.62  178.64
   6   3   0 2182.03  439.47
  -6   3   0 1921.02  159.84
  -6  -3   0 1782.84  190.14
   6   3   1  113.29  114.13
  -6   3  -1  186.78  103.30
  -6  -3  -1   58.45   77.08
   6   3   2 1777.81  494.46
  -6   3  -2 1578.97  169.09
  -6  -3  -2 1731.16  175.06
   6   3   3  247.28  145.39
  -6   3  -3  324.29  162.27
  -6  -3  -3   37.87   61.62
   6   3   4  803.04  163.16
  -6   3  -4  555.30  130.70
  -6  -3  -4  766.29  118.89
  -6   3  -5 2651.35  232.43
  -6  -3  -5 2765.74  286.85
  -6  -3  -5 2631.99  181.41
  -6   3  -6   11.03    7.70
  -6   3  -6  111.90  160.65
  -6  -3  -6  111.35  114.23
  -6  -3  -6  131.84  100.47
  -6   3  -7   82.84   31.06
  -6   3  -7  173.60  112.03
  -6  -3  -7   95.25  114.86
  -6  -3  -7   65.60   55.46
  -6   3  -8  645.97   83.14
  -6   3  -8  688.18  180.33
   6  -3   8  408.88   53.61
  -6  -3  -8  595.48  158.89
  -6  -3  -8  709.60  127.40
  -6   3  -9 1343.80  212.91
  -6  -3  -9 1259.10  229.16
   6  -3   9 1059.62   75.62
  -6  -3  -9 1088.58  123.76
  -6   3 -10   95.72   40.71
  -6  -3 -10  311.19  153.79
  -6  -3 -10   94.33   71.64
  -6   3 -11  832.11   88.81
  -6   3 -11 1007.79  179.37
  -6  -3 -11  830.49  195.66
  -6  -3 -11  687.74   90.45
  -6   3 -12  464.88  139.28
  -6   3 -12  699.26  174.28
  -6  -3 -12  309.20  161.28
  -6  -3 -12  409.06  129.16
  -6   3 -13  739.08  143.19
  -6   3 -13 1201.00  235.90
  -6  -3 -13  660.37  201.71
  -6  -3 -13  756.06  134.40
  -6   3 -14  162.26   69.61
  -6   3 -14  172.25  163.71
  -6  -3 -14  220.49  141.40
  -6  -3 -14  211.38   77.43
  -6   3 -15 1134.98  146.15
  -6   3 -15 1171.31  214.23
  -6  -3 -15  857.05  197.99
  -6   3 -16  710.20  113.61
  -6   3 -16  741.18  235.16
  -6  -3 -16  583.74  277.76
  -6   3 -17  103.35   94.54
  -6   3 -17  208.76  179.20
  -6  -3 -17  260.16  176.06
  -6   3 -18  291.09  163.61
  -6  -3 -18  179.70  115.86
  -6   3 -19  -50.85   48.80
  -6   3 -19  272.86  194.28
  -6  -3 -19  -54.16  111.39
  -6   3 -20  223.51  151.96
  -6  -3 -20   39.43  136.21
   6   4 -19  101.44  152.79
   6  -4 -19   57.09   92.00
   6   4 -18  888.06  240.21
   6  -4 -18  530.48  191.34
  -6  -4  18  556.80  252.26
   6   4 -17  676.17  221.03
   6  -4 -17  153.62   84.21
  -6  -4  17  599.90  269.98
   6   4 -16   93.24  106.55
   6  -4 -16  257.34  131.44
  -6  -4  16  862.88  288.36
   6   4 -15  253.69  149.67
   6  -4 -15   41.38   76.99
  -6  -4  15  124.14  130.88
   6   4 -14  160.92   88.48
   6  -4 -14  261.53  152.55
   6   4 -13  240.50  145.75
   6  -4 -13  215.50  121.61
  -6  -4  13  275.83  195.17
   6   4 -12  176.44  100.83
   6  -4 -12  228.22   90.70
  -6  -4  12  325.16  140.36
   6   4 -11  -55.10   94.32
   6  -4 -11  122.48   99.95
  -6  -4  11  -89.11  128.80
   6   4 -10  687.99  211.53
   6  -4 -10  722.25  156.78
  -6  -4  10  692.35  211.96
   6   4  -9 1477.22  232.38
   6  -4  -9 1160.99  138.98
  -6  -4   9 1055.34  197.10
   6   4  -8  251.09  155.64
  -6   4   8   40.91   23.20
   6  -4  -8  120.92   68.65
  -6  -4   8  126.40  113.29
   6   4  -7  796.35  167.02
  -6   4   7  360.74  101.29
   6  -4  -7  785.73  107.01
  -6  -4   7  420.79  211.83
   6   4  -6  512.40  136.39
  -6   4   6  363.99   82.99
   6  -4  -6  307.98   82.85
  -6  -4   6  276.89  172.98
   6   4  -5 1564.58  203.26
  -6   4   5 1351.15  126.11
   6  -4  -5 1239.97  100.21
  -6  -4   5 1222.77  200.30
   6   4  -4  287.50  136.04
  -6   4   4  382.32   99.57
   6  -4  -4  418.21   61.46
  -6  -4   4  485.78  192.63
   6   4  -3  651.33  150.41
  -6   4   3  498.67  108.54
   6  -4  -3  409.95   39.74
   6  -4  -3  556.15   69.42
  -6  -4   3  597.13  206.04
   6   4  -2  682.97  245.76
  -6   4   2  945.46  144.77
   6  -4  -2  616.77   52.35
   6  -4  -2  633.35   53.76
  -6  -4   2  812.20  170.27
   6   4  -1  537.53  157.27
  -6   4   1  243.50  123.93
   6  -4  -1  323.35   25.37
  -6  -4   1   61.96   94.93
   6   4   0 1462.87  334.93
  -6   4   0 1183.90  146.10
  -6  -4   0 1168.30  176.54
   6   4   1 1840.23  565.70
  -6   4  -1 1627.19  156.60
  -6  -4  -1 1833.78  148.93
   6   4   2 4824.34  364.01
  -6   4  -2 4825.24  216.60
  -6  -4  -2 4777.13  227.63
   6   4   3  761.42  210.30
  -6   4  -3  687.37  133.98
  -6  -4  -3  803.69  143.59
  -6   4  -4  474.47  165.45
  -6  -4  -4  818.22  218.90
  -6  -4  -4  572.65  127.09
  -6   4  -5 2564.54  199.31
  -6  -4  -5 2706.06  241.40
  -6  -4  -5 2438.51  147.53
  -6   4  -6 2791.81  247.82
  -6  -4  -6 2342.84  191.32
  -6  -4  -6 2614.57  149.87
  -6   4  -7 1052.37  177.52
  -6  -4  -7 1450.69  225.66
  -6  -4  -7 1071.76  111.18
  -6   4  -8  491.28  200.15
  -6  -4  -8  579.33  175.02
  -6  -4  -8  559.37  108.06
  -6   4  -9  279.34  185.52
  -6  -4  -9  422.38  159.22
  -6  -4  -9  257.49  101.80
  -6   4 -10   -1.44  119.54
  -6  -4 -10   40.35  103.56
  -6  -4 -10   36.82   40.07
  -6   4 -11  142.38  176.15
  -6  -4 -11   54.94   98.06
  -6  -4 -11   23.79   36.83
  -6   4 -12  270.36  116.58
  -6  -4 -12  244.01   96.35
  -6  -4 -13 3058.93 1013.41
  -6   4 -14   27.21  121.95
  -6  -4 -14  -91.84  101.47
  -6   4 -15 -126.80  126.13
  -6  -4 -15   93.76  117.51
  -6   4 -16  191.68  126.16
  -6  -4 -16  341.97  185.79
  -6   4 -17  206.54  194.97
  -6  -4 -17  487.98  216.87
  -6   4 -18  856.89  260.05
  -6  -4 -18  400.42  194.23
   6   5 -16  100.33   95.07
   6  -5 -16   93.06   62.17
  -6  -5  16  -22.14  142.95
   6   5 -15  637.53  190.71
   6  -5 -15  548.77  129.61
  -6  -5  15  193.09  170.65
   6   5 -14   45.75  106.38
   6  -5 -14    8.72   53.37
  -6  -5  14  108.29  125.46
   6   5 -13  608.70  218.29
   6  -5 -13  610.38  190.04
  -6  -5  13  468.75  246.16
   6   5 -12  130.00   99.54
   6  -5 -12  218.86   95.26
  -6  -5  12  216.82  191.28
   6   5 -11   16.63   95.76
   6  -5 -11  -13.19   47.37
  -6  -5  11   -9.70  119.57
   6   5 -10  278.85  154.48
   6  -5 -10   80.45   66.91
  -6  -5  10  384.06  192.97
   6   5  -9  -48.97   86.37
   6  -5  -9   74.33   65.92
  -6  -5   9  172.45  108.95
   6   5  -8  223.67  123.28
  -6  -5   8  126.26  119.33
   6   5  -7  656.14  147.55
  -6  -5   7  340.58  193.37
   6   5  -6  159.13  114.04
  -6  -5   6   97.94  102.95
   6   5  -5  590.58  165.22
  -6   5   5  379.28  110.26
  -6  -5   5  753.67  187.49
   6   5  -4  234.34   72.98
  -6   5   4  363.12  128.38
  -6  -5   4  501.13  176.23
   6   5  -3  212.02   71.77
  -6   5   3  498.61  134.99
  -6  -5   3  424.54  179.10
   6   5  -2 1008.67  274.56
  -6   5   2 1292.91  129.99
  -6  -5   2 1082.66  157.18
   6   5  -1  717.57  367.67
  -6   5   1 1217.08  163.20
  -6  -5   1 1498.08  176.04
   6   5   0   63.05  105.36
  -6   5   0  155.80   87.63
  -6  -5   0  148.16   88.67
   6   5   1  991.80  306.03
  -6   5  -1 1743.97  155.23
  -6  -5  -1 1852.63  159.73
  -6   5  -2  108.06   84.76
  -6  -5  -2  116.00  100.82
  -6   5  -3 1854.24  160.73
  -6  -5  -3 1690.77  193.89
  -6  -5  -3 1468.97  125.32
  -6   5  -4  662.48  178.37
  -6  -5  -4  491.35  194.47
  -6  -5  -4  533.01  120.72
  -6   5  -5  442.36  181.05
  -6  -5  -5  330.61  139.82
  -6  -5  -5  339.70   99.91
  -6   5  -6  369.53  161.55
  -6  -5  -6  253.89  143.39
  -6  -5  -6  300.71  119.32
  -6   5  -7   23.21  110.60
  -6  -5  -7   56.68  107.03
  -6  -5  -7  412.14  127.00
  -6   5  -8 1320.82  265.59
  -6  -5  -8 1442.64  193.64
  -6   5  -9  687.28  227.18
  -6  -5  -9  651.46  190.67
  -6   5 -10 -137.15  137.62
  -6  -5 -10   54.30   97.48
  -6   5 -11  345.06  198.20
  -6  -5 -11  310.56  151.58
  -6   5 -12  426.45  209.85
  -6  -5 -12  225.89  108.60
  -6   5 -13  354.72  242.17
  -6  -5 -13   55.25  100.47
  -6   5 -14  144.43  175.72
  -6  -5 -14   33.85  115.20
  -6   5 -15  556.72  187.25
  -6  -5 -15  190.69  125.41
   6   6 -10  176.68   96.23
  -6  -6  10  620.24  237.57
   6   6  -9  142.02   89.93
  -6  -6   9  104.34  180.51
   6   6  -8  -22.02   82.02
  -6  -6   8   82.20  106.58
   6   6  -7  102.28  100.38
  -6  -6   7  254.21  158.89
   6   6  -6  222.48  151.89
  -6  -6   6   35.76   94.13
   6   6  -5  509.80  248.50
  -6  -6   5  382.36  207.86
   6   6  -4  378.36  216.77
  -6  -6   4  610.76  177.53
   6   6  -3  -91.53   91.24
  -6  -6   3  121.35  105.69
   6   6  -2  791.88  270.06
  -6  -6   2 1465.32  239.66
   6   6  -1  111.56   84.07
  -6   6   1  117.08   80.54
  -6  -6   1  524.85  198.67
  -6   6   0  235.84  128.08
  -6  -6   0  374.55  149.08
  -6   6  -1   40.93   74.14
  -6  -6  -1  242.70  117.01
  -6  -6  -1   31.44   78.67
  -6   6  -2   69.11   65.06
  -6  -6  -2  307.36  160.71
  -6  -6  -2  -10.04   73.16
  -6   6  -3   46.69   78.00
  -6  -6  -3   71.27  106.72
  -6  -6  -3   42.24   75.20
  -6   6  -4  -47.79  102.22
  -6  -6  -4   75.34   99.76
  -6   6  -5  184.79  113.61
  -6  -6  -5  315.65  211.01
  -6   6  -6 1475.89  363.30
  -6  -6  -6  890.08  248.13
  -6   6  -7  -21.47  116.25
  -6  -6  -7  224.91  191.24
  -6   6  -8  329.29  204.34
  -6  -6  -8  182.47  149.33
  -6   6  -9  580.40  214.16
  -6  -6  -9  583.66  183.93
   7   0 -23  686.03  213.71
   7   0 -22  -35.89  113.07
   7   0 -21  143.78  116.94
  -7   0  21  229.34  120.47
   7   0 -20  223.92  175.30
  -7   0  20  -18.61   59.90
   7   0 -19  -76.17  112.59
  -7   0  19   -8.12   62.14
   7   0 -18  469.77  209.10
  -7   0  18  632.12  175.33
   7   0 -17  -13.75  102.85
  -7   0  17  109.15   92.46
   7   0 -16  898.98  185.52
  -7   0  16  899.32  160.95
   7   0 -15 1435.76  217.34
  -7   0  15 1054.33  187.77
   7   0 -14  111.41  115.78
  -7   0  14  171.61   99.57
   7   0 -13  289.08  163.12
  -7   0  13  186.20   74.26
   7   0 -12  495.51  185.73
  -7   0  12  289.74  109.80
   7   0 -11  227.94  144.62
  -7   0  11   90.01   90.98
   7   0 -10   38.42   92.14
  -7   0  10   12.76   54.56
   7   0  -9  289.70  160.19
  -7   0   9  221.31   83.54
   7   0  -8 1966.48  216.52
  -7   0   8 1718.32  399.71
   7   0  -7  542.46  149.96
  -7   0   7  701.65  133.10
   7   0  -6   62.30   85.91
  -7   0   6  213.59  104.21
   7   0  -5 1226.66  178.94
  -7   0   5  957.37  140.35
   7   0  -5  818.71   99.44
   7   0  -4   10.21   74.44
  -7   0   4  -10.10   45.95
  -7   0   4   31.56   69.08
   7   0  -4   63.79   69.97
   7   0  -3  361.87  123.95
  -7   0   3  521.17   82.66
  -7   0   3  734.94  138.83
   7   0  -3  623.21   98.25
   7   0  -2  247.86  125.70
  -7   0   2  307.47   72.30
  -7   0   2  572.92  131.95
   7   0  -2  432.65   80.61
   7   0  -1 5072.31  223.12
  -7   0   1 4821.20  184.68
  -7   0   1 5249.81  227.40
   7   0  -1 4594.48  181.24
   7   0   0  432.04  113.18
  -7   0   0  388.89   78.87
  -7   0   0  471.39  133.90
   7   0   0  502.29   98.49
   7   0   125503.97 1271.16
  -7   0  -124597.10  799.04
  -7   0  -125735.93 1289.78
   7   0   2 3757.86  307.19
  -7   0  -2 3334.89  143.23
  -7   0  -2 3155.57  179.36
   7   0   3 2929.93  290.23
  -7   0  -3 2570.86  127.27
  -7   0  -3 2912.11  188.82
  -7   0  -4  553.69   79.33
  -7   0  -4  620.99  135.72
  -7   0  -4  509.77  145.00
  -7   0  -5 1674.65  211.37
  -7   0  -5 1955.38  175.33
  -7   0  -5 1865.58  203.51
  -7   0  -6  783.53  145.25
  -7   0  -6  635.94  149.88
  -7   0  -7  451.69  130.01
  -7   0  -7  293.61  119.60
  -7   0  -8  538.40  127.78
  -7   0  -8  433.79  140.50
  -7   0  -9 4572.15  326.14
  -7   0  -9 4286.15  307.03
  -7   0 -10 3288.25  250.52
  -7   0 -10 3060.11  244.77
  -7   0 -11    7.96   80.31
  -7   0 -11  118.82   84.48
  -7   0 -12 7237.94  582.55
  -7   0 -12 6842.78  548.65
  -7   0 -13 1513.65  174.67
  -7   0 -13 1493.22  166.91
  -7   0 -14 1373.00  144.23
  -7   0 -14 1361.26  168.01
  -7   0 -15  118.42   81.31
  -7   0 -15  -13.17   74.85
  -7   0 -16  251.22  155.08
  -7   0 -16  -49.29   80.52
  -7   0 -17 1569.43  172.20
  -7   0 -17 1682.94  190.55
  -7   0 -18  583.41  180.27
  -7   0 -18  444.44  169.01
  -7   0 -19  548.16  150.96
  -7   0 -19  804.13  165.34
  -7   0 -20  461.33  159.23
  -7   0 -20  235.74  136.82
  -7   0 -21   88.31   89.65
  -7   0 -21  367.89  209.71
  -7   0 -22   71.40  142.59
  -7   0 -22  109.04   75.93
   7   1 -23  755.64  221.60
   7  -1 -23  933.29  222.52
  -7  -1  23  474.53  134.33
   7   1 -22  406.97  196.88
   7  -1 -22  311.93  155.60
  -7  -1  22   43.19   73.95
   7   1 -21 1008.47  216.58
   7  -1 -21  968.14  206.18
  -7  -1  21  739.21  155.68
   7  -1 -20  761.62  191.95
  -7  -1  20  797.32  198.70
   7  -1 -19  187.20  120.46
  -7  -1  19   20.55   98.81
  -7   1  18  778.09  118.97
   7  -1 -18  536.00  204.02
  -7  -1  18  626.05  156.96
   7   1 -17 1431.03  260.98
  -7   1  17 1153.86  108.27
   7  -1 -17 1300.21  205.39
  -7  -1  17 1327.94  195.58
   7   1 -16  186.73  125.20
  -7   1  16  227.61   86.99
   7  -1 -16   63.34  109.81
  -7  -1  16  125.42  121.31
   7   1 -15  172.80  142.38
  -7   1  15    0.03   46.44
   7  -1 -15  406.36  181.09
   7   1 -14  130.78  148.35
  -7   1  14  183.44   65.80
   7  -1 -14  -20.65  104.95
  -7  -1  14  148.86   80.84
   7   1 -13 2674.44  284.24
  -7   1  13 2881.48  233.69
  -7   1  13 3194.24  267.48
   7  -1 -13 3534.50  331.71
  -7  -1  13 3355.83  324.55
   7   1 -12 1822.19  238.26
  -7   1  12  958.46  149.10
  -7   1  12 1547.60  162.73
   7  -1 -12 1335.29  217.54
  -7  -1  12 1416.33  212.76
   7   1 -11  754.90  169.17
  -7   1  11  340.46   88.42
  -7   1  11  335.72  110.20
   7  -1 -11  393.93  174.31
  -7  -1  11  446.16  171.99
   7   1 -10  216.65  153.12
  -7   1  10  128.00   43.86
  -7   1  10  193.58   77.39
   7  -1 -10  139.14   87.13
  -7  -1  10  166.21  150.78
   7   1  -9 1604.86  203.71
  -7   1   9 1307.34  131.02
   7  -1  -9 1402.47  169.86
  -7  -1   9 1115.79  159.98
   7   1  -8 2524.15  226.65
  -7   1   8 2584.47  151.62
   7  -1  -8 2749.99  197.37
  -7  -1   8 2586.02  202.61
   7  -1  -8 2192.95  121.70
   7   1  -7 1803.03  196.18
  -7   1   7 1697.25  376.72
   7  -1  -7 1791.61  153.65
   7  -1  -7 1630.39   82.33
  -7  -1   7 1800.70  180.72
   7   1  -6 2616.27  247.64
  -7   1   6 2583.56  165.59
   7  -1  -6 2602.84  193.87
   7  -1  -6 2299.59  146.94
  -7  -1   6 2532.76  220.52
   7   1  -5  469.58  173.44
  -7   1   5  422.73   65.86
  -7   1   5  624.66   94.66
   7  -1  -5  630.81  110.91
   7  -1  -5  364.33   68.58
  -7  -1   5  647.07  155.85
   7   1  -4 5431.29  317.80
  -7   1   4 4914.92  237.14
  -7   1   4 4867.19  243.48
   7  -1  -4 4959.52  255.15
   7  -1  -4 4749.29  227.49
   7   1  -3  749.64  175.64
  -7   1   3  637.36   75.21
  -7   1   3  861.73  128.45
   7  -1  -3  704.05  112.24
   7  -1  -3  755.33   81.40
  -7  -1   3  761.83  166.07
   7   1  -2  721.81  167.91
  -7   1   2  254.50   47.91
  -7   1   2  379.80  104.00
   7  -1  -2  215.61   80.46
   7  -1  -2  337.11   59.58
  -7  -1   2  119.36   93.89
   7   1  -1  647.38  164.56
  -7   1   1  580.82   66.88
  -7   1   1  748.09  150.89
   7  -1  -1  595.14  112.99
   7  -1  -1  516.22   84.26
  -7  -1   1  586.18  152.29
   7   1   0 5964.46  325.87
  -7   1   0 5351.83  248.91
  -7   1   0 5603.99  281.81
   7  -1   0 5547.66  278.75
  -7  -1   0 5497.59  305.56
   7   1   118119.80  839.25
  -7   1  -115921.97  714.86
  -7   1  -117868.63  810.85
   7  -1   116400.89  741.38
  -7  -1  -117620.80  808.08
  -7   1  -2 8918.56  431.18
   7   1   2 9125.98  631.24
  -7   1  -2 8161.10  372.24
   7  -1   2 8567.13  400.97
  -7  -1  -2 8369.59  412.68
   7   1   315726.09  728.41
  -7   1  -314523.83  654.10
  -7   1  -315227.93  688.30
  -7  -1  -315398.56  710.10
   7   1   4 1897.29  510.33
  -7   1  -4 1750.79  118.72
  -7   1  -4 1845.37  134.07
  -7   1  -4 1893.75  172.44
  -7  -1  -4 1754.17  180.92
  -7   1  -5  342.81   77.82
  -7   1  -5  501.29   81.68
  -7   1  -5  247.31  117.74
  -7  -1  -5  272.65  124.10
  -7  -1  -5  336.97  103.50
  -7   1  -6 6412.08  295.02
  -7   1  -6 6697.50  310.62
  -7   1  -6 6972.89  353.32
  -7  -1  -6 6890.71  355.08
  -7  -1  -6 6395.26  322.53
  -7   1  -7   54.47   32.14
  -7   1  -7   52.73   41.16
  -7   1  -7  111.44   91.34
  -7  -1  -7  122.25  121.96
  -7  -1  -7  194.43  112.61
  -7   1  -8 1231.24  102.27
  -7   1  -8 1394.82  128.41
  -7   1  -8 1486.73  207.42
  -7  -1  -8 1313.18  182.72
  -7  -1  -8 1491.35  153.09
  -7   1  -9  701.63   90.82
  -7   1  -9  896.22  162.22
  -7  -1  -9  866.25  189.23
  -7  -1  -9  844.61  124.68
  -7   1 -10  954.59   94.97
  -7   1 -10 1145.35  203.15
  -7  -1 -10  821.44  178.52
  -7  -1 -10 1030.18  129.74
  -7   1 -11  805.20  122.58
  -7   1 -11  643.47  170.32
  -7  -1 -11  814.52  195.80
  -7  -1 -11 1000.43  128.51
  -7   1 -12 1498.86  165.55
  -7   1 -12 1642.06  229.69
  -7  -1 -12 1698.90  254.42
  -7  -1 -12 1492.96  183.01
  -7   1 -13   89.88   61.78
  -7   1 -13  125.58  142.92
  -7  -1 -13  175.67  163.72
  -7  -1 -13   31.06   64.79
  -7   1 -14 3570.61  183.81
  -7   1 -14 4009.93  240.56
  -7  -1 -14 3870.43  301.30
  -7  -1 -14 3748.35  189.51
  -7   1 -15  643.11  156.40
  -7   1 -15  638.44  160.02
  -7  -1 -15  367.94  174.93
  -7  -1 -15  464.44  173.26
  -7   1 -16 1358.21  175.57
  -7   1 -16 1234.41  210.91
  -7  -1 -16 1071.40  206.31
  -7  -1 -16 1201.74  162.93
  -7   1 -17   48.71   74.37
  -7   1 -17  421.74  163.72
  -7  -1 -17  326.50  187.19
  -7  -1 -17  592.29  149.59
  -7   1 -18 1503.64  182.42
  -7   1 -18 1688.11  216.56
  -7  -1 -18 2043.57  286.30
  -7  -1 -18 1677.29  179.38
  -7   1 -19  151.19   91.06
  -7  -1 -19  294.48  190.80
  -7  -1 -19  127.31   88.01
  -7   1 -20  514.70  209.79
  -7   1 -20  178.99  149.02
  -7  -1 -20  553.68  216.69
  -7  -1 -20  334.04  153.67
  -7   1 -21 1046.25  299.08
  -7   1 -21  748.60  264.33
  -7  -1 -21  795.00  242.30
  -7   1 -22  458.11  152.54
  -7   1 -22  564.57  173.68
  -7  -1 -22  716.72  184.44
   7   2 -22  914.12  233.44
   7  -2 -22  738.13  243.99
  -7  -2  22  427.33  138.91
   7   2 -21  224.18  199.03
   7  -2 -21   41.41   96.51
  -7  -2  21  134.51  106.51
   7   2 -20  828.61  281.67
   7  -2 -20  675.91  161.21
  -7  -2  20  456.25  181.52
   7   2 -19   68.13  143.20
   7  -2 -19  372.48  181.98
  -7  -2  19  102.53   94.93
   7   2 -18  273.89  169.77
   7  -2 -18  149.58  100.50
  -7  -2  18  280.85  168.35
   7   2 -17  103.47  113.99
   7  -2 -17  171.19   94.92
  -7  -2  17  205.39  113.19
   7   2 -16  184.50  108.24
   7  -2 -16   78.99   94.86
  -7  -2  16  146.76  112.41
   7   2 -15  858.69  232.22
   7  -2 -15  660.66  184.43
  -7  -2  15  540.64  192.27
   7   2 -14   68.31  123.35
  -7   2  14  243.81   72.07
   7  -2 -14    6.01   87.07
  -7  -2  14  248.35  174.82
   7   2 -13   75.26  116.20
  -7   2  13  108.21   27.12
  -7   2  13  161.67   42.25
   7  -2 -13  128.14  124.21
  -7  -2  13  130.80  130.79
   7   2 -12 3588.51  226.73
  -7   2  12 2867.71  110.77
  -7   2  12 3230.11  124.35
   7  -2 -12 3473.99  225.53
  -7  -2  12 3302.52  302.85
   7   2 -11 1109.27  196.94
  -7   2  11  600.21   97.24
  -7   2  11  808.37   81.32
   7  -2 -11  910.38  166.28
  -7  -2  11  753.38  204.89
   7   2 -10 1486.63  201.85
  -7   2  10 1498.99  105.50
   7  -2 -10 1474.89  157.30
  -7  -2  10 1291.84  213.77
   7   2  -9 1026.70  171.11
  -7   2   9  833.53   67.47
   7  -2  -9  868.00  126.46
  -7  -2   9 1008.74  197.83
   7  -2  -9  644.56   54.01
   7   2  -8 3638.96  296.87
  -7   2   8 3389.23  217.51
   7  -2  -8 3126.30  227.34
   7  -2  -8 2985.12  191.46
  -7  -2   8 3120.56  279.84
  -7   2   7 1219.63  113.85
   7  -2  -7 1342.27  141.67
   7  -2  -7 1288.79  100.92
  -7   2   6  126.81   42.22
  -7   2   6  258.44   74.16
   7  -2  -6  230.63   87.81
   7  -2  -6  139.39   46.54
  -7  -2   6  527.94  135.86
  -7   2   5   45.59   27.22
  -7   2   5   -2.78   35.07
   7  -2  -5    7.94   47.84
   7  -2  -5   20.60   26.57
  -7  -2   5   47.18  100.24
   7   2  -4 4965.27  276.27
  -7   2   4 4530.88  209.33
  -7   2   4 5070.78  241.36
   7  -2  -4 4330.57  227.07
   7  -2  -4 4430.83  207.79
  -7  -2   4 4517.49  267.01
   7   2  -3   27.73   95.36
  -7   2   3   38.70   39.34
   7  -2  -3   -7.78   31.65
   7  -2  -3   96.50   54.56
  -7  -2   3   74.75  153.80
   7   2  -2  149.62  133.27
  -7   2   2  200.47   38.83
  -7   2   2  131.53   47.94
   7  -2  -2  220.55   56.87
  -7  -2   2  241.55  145.08
   7   2  -1 1736.02  190.58
  -7   2   1 1626.72   94.29
  -7   2   1 1895.66  152.67
   7  -2  -1 1719.06  108.41
  -7  -2   1 1847.38  197.46
   7   2   0 1250.11  195.71
  -7   2   0  961.27  117.18
   7  -2   0  952.89   65.76
  -7  -2   0 1106.43  172.57
   7   2   1   55.62   99.42
  -7   2  -1  381.32  109.69
  -7  -2  -1  278.05  131.69
   7   2   2 1778.16  269.80
  -7   2  -2 1824.57  167.77
  -7  -2  -2 1412.59  167.45
   7   2   3  160.08  160.57
  -7   2  -3  224.05  115.53
  -7  -2  -3  165.94   72.85
   7   2   4  422.10  128.18
  -7   2  -4  354.80   43.23
  -7   2  -4  259.38  113.51
  -7  -2  -4  228.25  112.55
  -7   2  -5 1684.41   53.03
  -7   2  -5 1439.48  156.30
  -7  -2  -5 1444.44  174.29
  -7  -2  -5 1865.90  152.91
  -7   2  -6 3812.20  235.90
  -7   2  -6 4017.03  248.96
  -7  -2  -6 4547.69  340.47
  -7  -2  -6 4128.43  281.96
  -7   2  -7  828.32  125.41
  -7   2  -7 1045.04   66.99
  -7   2  -7 1017.22  149.08
  -7  -2  -7 1047.47  186.93
  -7  -2  -7 1053.81  109.34
  -7   2  -8  537.24   78.03
  -7   2  -8  550.65  157.84
  -7  -2  -8  885.02  184.34
  -7  -2  -8  490.52   89.37
  -7   2  -9  406.11  118.30
  -7   2  -9  466.16  163.38
   7  -2   9  215.24   63.48
  -7  -2  -9  298.98  120.16
  -7   2 -10  -15.79   41.82
  -7   2 -10   59.59  107.04
  -7  -2 -10   67.85   56.27
  -7   2 -11  621.30   94.07
  -7   2 -11  305.44  136.21
  -7  -2 -11  500.09   96.07
  -7   2 -12  968.92  129.41
  -7   2 -12  933.22  188.39
  -7  -2 -12  951.88  191.45
  -7  -2 -12  866.43  125.44
  -7   2 -13  652.05  104.72
  -7   2 -13  440.27  186.53
  -7  -2 -13  788.05  183.24
  -7  -2 -13  608.17  105.69
  -7   2 -14   25.35   56.06
  -7   2 -14   30.57  110.09
  -7  -2 -14  280.77  150.76
  -7  -2 -14  263.39   89.30
  -7   2 -15 1180.93  147.81
  -7   2 -15 1183.22  216.74
  -7  -2 -15 1163.96  188.87
  -7  -2 -15  967.06  104.18
  -7   2 -16  244.91   94.67
  -7   2 -16  373.65  184.93
  -7  -2 -16  173.13  152.57
  -7  -2 -16  104.62   66.52
  -7   2 -17  -23.99   67.81
  -7   2 -17  -53.07  107.44
  -7  -2 -17   69.79  104.37
  -7  -2 -17   65.86   76.19
  -7   2 -18  137.53   63.67
  -7   2 -18   69.00   95.38
  -7  -2 -18  220.12  173.70
  -7  -2 -18   15.04   47.60
  -7   2 -19  551.14  181.65
  -7   2 -19  532.22  212.68
  -7  -2 -19  305.67  189.88
  -7   2 -20  183.86   78.39
  -7   2 -20  -62.16   97.89
  -7  -2 -20  154.71  111.27
  -7   2 -21  228.59  123.75
  -7   2 -21  292.46  175.15
  -7  -2 -21  220.00  142.11
   7   3 -21  160.13  174.34
   7  -3 -21  -11.97  105.25
  -7  -3  21  134.21  131.76
   7   3 -20  640.79  208.03
   7  -3 -20  369.26  193.14
  -7  -3  20  600.35  221.12
   7   3 -19  144.11  196.33
   7  -3 -19   27.25   90.08
   7   3 -18   84.47  106.11
   7  -3 -18  489.30  159.55
  -7  -3  18  -46.58  115.92
   7   3 -17  794.54  182.73
   7  -3 -17  803.06  151.98
  -7  -3  17  886.83  221.60
   7   3 -16  398.72  194.72
   7  -3 -16   53.98   85.52
  -7  -3  16  142.03  154.54
   7   3 -15  203.33  119.15
   7  -3 -15  101.92   81.86
  -7  -3  15  188.44  177.26
   7   3 -14 1959.27  250.78
   7  -3 -14 1968.04  160.47
  -7  -3  14 1949.73  218.75
   7   3 -13 1809.61  240.28
   7  -3 -13 1834.31  189.07
  -7  -3  13 2532.73  309.47
   7   3 -12 2760.96  292.23
   7  -3 -12 3297.60  295.32
  -7  -3  12 3086.18  351.45
   7   3 -11  457.61  227.95
   7  -3 -11  338.14  122.02
  -7  -3  11  260.84  123.25
   7   3 -10 3453.47  305.62
  -7   3  10 3186.71  107.30
   7  -3 -10 3115.99  178.01
   7   3  -9 4289.80  287.57
  -7   3   9 3894.13  142.32
   7  -3  -9 4187.64  212.81
  -7  -3   9 4199.48  265.18
   7   3  -8  153.13  134.95
  -7   3   8   88.65   38.85
   7  -3  -8   79.15   81.45
   7  -3  -8  107.59   36.22
  -7  -3   8  164.91  108.25
   7   3  -7 1747.82  264.73
  -7   3   7 1588.21  143.86
   7  -3  -7 1413.63  164.43
   7  -3  -7 1438.10  124.19
  -7  -3   7 1686.98  260.18
   7   3  -6  795.83  203.92
  -7   3   6  469.53   59.89
  -7   3   6  497.65   83.80
   7  -3  -6  321.96  104.23
   7  -3  -6  502.42   49.78
  -7  -3   6  453.18  185.09
   7   3  -5  188.14  159.42
  -7   3   5   29.72   25.07
  -7   3   5   92.48   64.73
   7  -3  -5   53.98   34.20
   7  -3  -5   66.84   44.42
  -7  -3   5   85.65  109.38
   7   3  -4  277.78  155.71
  -7   3   4   78.19   37.56
  -7   3   4  260.57  107.98
   7  -3  -4   89.91   38.00
   7  -3  -4   18.64   24.67
  -7  -3   4  209.06  150.20
   7   3  -3 1117.74  185.20
  -7   3   3 1108.39   55.71
  -7   3   3 1053.89  113.22
   7  -3  -3 1148.74   67.39
  -7  -3   3  995.95  171.90
   7   3  -2 -117.33  106.29
  -7   3   2  229.99  109.30
   7  -3  -2    0.04   12.04
  -7  -3   2   52.23  102.38
   7   3  -1 4152.09  305.21
  -7   3   1 3516.49  226.73
  -7  -3   1 3504.35  253.40
   7   3   0  633.91  138.99
  -7   3   0  455.78  129.13
  -7  -3   0  449.88  164.72
   7   3   1 1333.03  401.41
  -7   3  -1 1313.67  120.46
  -7  -3  -1 1405.31  172.95
   7   3   2  309.70   96.87
  -7   3  -2  111.04   83.37
  -7  -3  -2   93.65   73.14
   7   3   3 2076.98  333.83
  -7   3  -3 1990.08  211.25
  -7  -3  -3 2397.07  189.71
   7   3   4  708.72  139.47
  -7   3  -4  858.72  180.21
  -7  -3  -4  737.22  126.60
  -7   3  -5  232.34  165.15
  -7  -3  -5  130.99  117.10
  -7  -3  -5   79.46   81.08
  -7   3  -6  130.85  118.08
  -7  -3  -6  109.47  122.77
  -7  -3  -6   40.55   59.70
  -7   3  -7  745.97   67.33
  -7   3  -7  749.02  187.87
  -7  -3  -7  759.74  207.42
  -7  -3  -7  939.97  150.53
  -7   3  -8 4732.00  167.65
  -7   3  -8 5023.58  267.78
  -7  -3  -8 5000.48  285.56
  -7  -3  -8 4504.38  201.70
  -7   3  -9  421.66   79.85
  -7   3  -9  205.35  156.69
  -7  -3  -9  387.41  176.78
  -7  -3  -9  331.62  110.29
  -7   3 -10    7.28   26.34
  -7  -3 -10   77.91  102.72
  -7  -3 -10   49.20   54.44
  -7   3 -11 2058.17  170.99
  -7   3 -11 2452.17  260.54
  -7  -3 -11 2190.91  250.58
  -7  -3 -11 1829.58  175.10
  -7   3 -12  775.87  138.01
  -7   3 -12  524.42  177.73
  -7  -3 -12 1261.09  230.64
  -7  -3 -12  646.96  127.69
  -7   3 -13   86.26   67.01
  -7   3 -13  205.87  157.68
  -7  -3 -13  127.99  100.10
  -7  -3 -13   55.94   45.45
  -7   3 -14  914.32  134.38
  -7   3 -14  967.51  218.15
  -7  -3 -14 1010.00  199.50
  -7  -3 -14  741.05  130.36
  -7   3 -15 1078.85  136.82
  -7   3 -15  996.29  230.39
  -7  -3 -15  741.34  202.48
  -7   3 -16  349.09  126.14
  -7   3 -16  274.96  134.00
  -7  -3 -16  279.92  171.55
  -7   3 -17  384.74  208.26
  -7  -3 -17  123.63  100.92
  -7   3 -18  363.54  219.33
  -7  -3 -18  213.88  124.80
  -7   3 -19  159.30  136.26
  -7  -3 -19 -241.00  136.98
  -7   3 -20  425.83  238.16
  -7  -3 -20  426.07  181.18
   7   4 -18 1435.39  321.38
   7  -4 -18 1014.78  226.97
  -7  -4  18  794.03  254.38
   7   4 -17  -74.66  101.05
   7  -4 -17   60.15   79.55
  -7  -4  17  110.24  129.09
   7   4 -16 1641.40  218.12
   7  -4 -16 1711.27  206.65
  -7  -4  16 1435.29  280.96
   7   4 -15  197.17   96.95
   7  -4 -15  323.19  154.13
  -7  -4  15  180.98  143.00
   7   4 -14  265.71  119.99
   7  -4 -14  383.07  160.47
   7   4 -13  317.94  159.23
   7  -4 -13  191.79   93.58
  -7  -4  13   94.13  135.25
   7   4 -12 1322.30  231.80
   7  -4 -12 1504.27  172.80
  -7  -4  12 1066.51  238.40
   7   4 -11 1825.08  251.67
   7  -4 -11 1885.39  195.43
  -7  -4  11 1698.72  244.35
   7   4 -10  195.51  143.97
   7  -4 -10   77.35   48.60
  -7  -4  10  199.73  165.35
   7   4  -9  232.05  141.65
   7  -4  -9   72.93   72.58
  -7  -4   9  228.62  162.70
   7   4  -8 1150.74  185.86
  -7   4   8  916.61  136.60
   7  -4  -8  948.10  108.05
  -7  -4   8 1261.27  226.63
   7   4  -7  935.52  170.91
  -7   4   7  928.06   78.38
   7  -4  -7  890.22   91.49
  -7  -4   7  977.07  222.80
   7   4  -6  314.63  154.25
  -7   4   6  593.46   75.54
   7  -4  -6  478.61  136.89
  -7  -4   6  829.92  198.04
   7   4  -5 1379.69  215.94
  -7   4   5 1293.89  132.40
   7  -4  -5 1219.07  107.72
  -7  -4   5 1358.90  217.80
   7   4  -4  718.39  189.40
  -7   4   4  680.25  108.00
   7  -4  -4  489.39   91.52
  -7  -4   4  456.06  155.30
   7   4  -3  468.41  203.41
  -7   4   3  365.25  109.88
   7  -4  -3  369.96   62.22
  -7  -4   3  270.29  110.54
   7   4  -2  809.87  228.37
  -7   4   2  994.16  145.34
  -7  -4   2  936.60  185.51
   7   4  -1  678.35  185.87
  -7   4   1  596.69  148.23
  -7  -4   1  807.99  185.24
   7   4   0 1023.21  316.25
  -7   4   0  793.19  142.63
  -7  -4   0  992.98  185.14
   7   4   1  537.37  131.38
  -7   4  -1  454.60  108.87
  -7  -4  -1  364.41  143.13
   7   4   2 1874.87  493.26
  -7   4  -2 1905.23  164.06
  -7  -4  -2 1677.68  139.87
   7   4   3  795.98  249.45
  -7   4  -3  981.65  157.19
  -7  -4  -3  780.36  144.72
  -7   4  -4  825.44  152.33
  -7  -4  -4  833.43  163.68
  -7  -4  -4  801.47  151.20
  -7   4  -5 1702.78  209.14
  -7  -4  -5 1697.52  220.74
  -7  -4  -5 1490.47  166.83
  -7   4  -6  379.46  183.76
  -7  -4  -6  354.58  204.95
  -7  -4  -6  473.66  154.92
  -7   4  -7  499.98  200.80
  -7  -4  -7  346.96  205.07
  -7  -4  -7  574.99  107.65
  -7   4  -8  165.98  128.53
  -7  -4  -8  -68.87  113.17
  -7  -4  -8  220.65   93.03
  -7   4  -9  250.22  171.11
  -7  -4  -9  528.60  230.41
  -7  -4  -9  289.63   95.63
  -7   4 -10 1061.65  217.26
  -7  -4 -10 1275.29  195.20
  -7  -4 -10 1044.01   99.74
  -7   4 -11  -51.56  120.03
  -7  -4 -11  105.40  147.23
  -7  -4 -11   16.79   46.00
  -7   4 -12  144.11  115.67
  -7  -4 -12  278.13  149.38
  -7  -4 -13  881.02  163.91
  -7   4 -14 1031.49  210.36
  -7  -4 -14  796.53  192.88
  -7   4 -15  655.84  221.18
  -7  -4 -15  241.16  173.96
  -7   4 -16  339.21  206.30
  -7  -4 -16  223.33  127.30
  -7   4 -17 -144.98  130.60
  -7  -4 -17  177.71  109.49
  -7   4 -18  126.24  197.40
  -7  -4 -18  244.49  182.16
   7   5 -15  432.73  179.28
  -7  -5  15  124.08  158.15
   7   5 -14  655.40  216.37
  -7  -5  14  228.58  163.16
   7   5 -13  448.80  253.51
  -7  -5  13  289.74  159.67
   7   5 -12  103.99   96.26
  -7  -5  12  287.65  198.89
   7   5 -11  175.41  142.69
  -7  -5  11  224.54  196.51
   7   5 -10  404.20  196.83
  -7  -5  10  121.03  170.75
   7   5  -9  302.38  154.49
  -7  -5   9   98.64  154.04
   7   5  -8 1038.48  194.79
  -7  -5   8  840.11  173.73
   7   5  -7    8.53   96.57
  -7  -5   7  225.42  117.06
   7   5  -6  100.08   85.88
  -7  -5   6  136.95  108.89
   7   5  -5 1649.98  227.81
  -7  -5   5 1309.21  177.43
   7   5  -4  880.65  250.21
  -7   5   4 1205.64  147.32
  -7  -5   4 1241.88  198.67
   7   5  -3  507.60  203.25
  -7   5   3  485.34  120.89
  -7  -5   3  267.03  133.61
   7   5  -2  377.26  133.70
  -7   5   2  466.06  133.51
  -7  -5   2  514.43  174.06
   7   5  -1  986.62  289.72
  -7   5   1 1237.13  180.84
  -7  -5   1 1159.62  203.91
   7   5   0  594.92  191.82
  -7   5   0  670.50  167.45
  -7  -5   0  738.41  173.50
   7   5   1  733.78  245.99
  -7   5  -1  781.41  180.69
  -7  -5  -1  677.12  147.04
   7   5   2  249.95  158.88
  -7   5  -2  198.79   85.27
  -7  -5  -2  232.26  135.83
  -7   5  -3   84.86  112.80
  -7  -5  -3   19.44   93.83
  -7  -5  -3   55.56   70.19
  -7   5  -4 3065.42  275.88
  -7  -5  -4 2922.03  306.12
  -7  -5  -4 2579.64  238.22
  -7   5  -5   81.00   91.46
  -7  -5  -5  -36.85  102.87
  -7  -5  -5  -10.41   57.42
  -7   5  -6  166.14  108.30
  -7  -5  -6   12.04  106.27
  -7  -5  -6   33.73   49.36
  -7   5  -7  382.27  175.18
  -7  -5  -7  590.23  174.82
  -7  -5  -7  563.79  103.87
  -7   5  -8  -73.31  103.25
  -7  -5  -8  140.25  100.03
  -7  -5  -8   66.19   47.45
  -7   5  -9  421.54  194.28
  -7  -5  -9  404.83  172.65
  -7   5 -10  493.76  174.14
  -7  -5 -10  669.89  167.74
  -7   5 -11  144.39  128.67
  -7  -5 -11  213.38  115.12
  -7   5 -12  340.11  208.66
  -7  -5 -12  176.14  115.79
  -7   5 -13  243.44  230.69
  -7  -5 -13   74.62  116.13
  -7   5 -14  107.05  127.30
  -7  -5 -14  158.76  132.78
   7   6  -9  116.79  144.19
  -7  -6   9  277.65  255.59
   7   6  -8  260.12  177.62
  -7  -6   8  137.72  125.51
   7   6  -7  192.22  122.32
  -7  -6   7  136.72  102.85
   7   6  -6  212.39  129.82
  -7  -6   6   90.70  141.23
   7   6  -5   11.91  133.54
  -7  -6   5  181.51  104.23
   7   6  -4   61.17  123.06
  -7  -6   4  209.73  151.80
   7   6  -3  100.68  142.92
  -7  -6   3    1.17  103.49
   7   6  -2  119.95  114.72
  -7  -6   2  113.13   94.80
   7   6  -1  138.51  119.17
  -7  -6   1   69.12   85.41
   7   6   0 1708.52  698.58
  -7   6   0  678.68  335.12
  -7  -6   0 1239.47  301.32
  -7  -6  -1    8.83  102.85
  -7  -6  -1   49.54   79.06
  -7   6  -2 1168.86  283.89
  -7  -6  -2  912.04  260.49
  -7  -6  -2  886.98  239.39
  -7   6  -3  287.02  157.64
  -7  -6  -3  221.77  120.89
  -7  -6  -3  504.32  156.31
  -7   6  -4  164.83  167.13
  -7  -6  -4  137.24  115.08
  -7  -6  -4  138.58   78.58
  -7   6  -5  462.02  188.79
  -7  -6  -5  -25.26  102.95
  -7   6  -6  439.34  194.92
  -7  -6  -6   51.97  105.35
  -7   6  -7  100.41  111.20
  -7  -6  -7  112.39  140.63
  -7   6  -8  156.50  118.44
  -7  -6  -8  -30.48  105.93
   8   0 -23 1106.66  248.01
   8   0 -22  840.01  268.26
   8   0 -21   93.43  122.67
  -8   0  21   39.95   61.90
   8   0 -20   66.91  117.77
  -8   0  20   42.94   59.23
   8   0 -19 1204.30  207.28
  -8   0  19 1160.85  147.97
   8   0 -18  425.40  162.75
  -8   0  18  390.64  136.18
   8   0 -17   52.58  151.83
  -8   0  17   97.07   66.17
   8   0 -16  -90.20  113.81
  -8   0  16  -10.15   64.90
   8   0 -15  262.28  170.89
  -8   0  15   80.85   73.28
   8   0 -14 -119.89  116.48
  -8   0  14  -11.70   76.06
   8   0 -13 1393.44  215.30
  -8   0  13 1337.11  166.03
   8   0 -12 4719.09  421.89
  -8   0  12 4341.01  365.25
   8   0 -11 1715.95  219.75
  -8   0  11 1481.68  152.10
   8   0 -10  967.72  185.09
  -8   0  10  672.98  108.46
   8   0  -9 3291.30  273.75
  -8   0   9 2572.49  210.75
   8   0  -8  -24.94   88.63
  -8   0   8   81.39   65.60
   8   0  -7  177.22  119.90
  -8   0   7   77.55   68.50
   8   0  -6  145.06  114.24
  -8   0   6   24.29   72.20
   8   0  -5  148.87  110.36
  -8   0   5   66.56   72.27
   8   0  -4  593.43  154.05
  -8   0   4  796.41  123.58
   8   0  -3 3455.38  229.64
  -8   0   3 3499.72  213.58
   8   0  -2 3459.19  222.83
  -8   0   2 3187.59  169.89
  -8   0   2 3715.89  228.59
   8   0  -1 2991.86  209.73
  -8   0   1 2661.55  171.87
  -8   0   1 2678.01  196.78
   8   0   010334.83  489.80
  -8   0   0 9635.93  445.26
  -8   0   010148.59  485.86
   8   0   1 1145.84  156.64
  -8   0  -1  949.08   94.13
  -8   0  -1  984.92  173.54
   8   0   2 3002.50  311.98
  -8   0  -2 2740.19  170.13
  -8   0  -2 2730.60  200.65
   8   0   3 3550.17  404.03
  -8   0  -3 3183.93  168.06
  -8   0  -3 3462.49  213.60
  -8   0  -4  437.05   68.77
  -8   0  -4  471.13  152.96
  -8   0  -5 2356.06  197.30
  -8   0  -5 2529.57  214.55
  -8   0  -6  113.39   95.57
  -8   0  -6   35.76   80.04
  -8   0  -7   26.53   66.53
  -8   0  -7   -1.56   85.68
  -8   0  -8 3465.36  254.10
  -8   0  -8 3340.81  265.45
  -8   0  -9 1809.04  174.26
  -8   0  -9 1602.00  195.28
  -8   0 -10 1158.57  139.11
  -8   0 -10 1261.88  171.58
  -8   0 -11  774.44  157.68
  -8   0 -11  718.76  152.87
  -8   0 -12  822.99  133.24
  -8   0 -12  842.57  161.64
  -8   0 -13 3016.66  174.29
  -8   0 -13 3421.42  222.31
  -8   0 -14 3588.90  309.08
  -8   0 -14 3700.81  332.43
  -8   0 -15  795.02  188.91
  -8   0 -15  597.69  166.15
  -8   0 -16   40.75   94.07
  -8   0 -17  133.72   94.69
  -8   0 -17  127.62   86.31
  -8   0 -18 2830.57  928.18
  -8   0 -18 2558.66  240.76
  -8   0 -19 2359.65 1549.40
  -8   0 -19 2247.05  234.18
  -8   0 -20   23.09  101.95
  -8   0 -20   92.82  127.70
  -8   0 -21  165.91  135.37
  -8   0 -21   64.70   86.28
  -8   0 -22  350.61  181.28
  -8   0 -22  208.61  118.31
   8  -1 -23  116.50  118.82
  -8  -1  23   63.06   72.78
   8  -1 -22 -231.39  125.00
  -8  -1  22   77.27   96.20
   8   1 -21  968.25  227.80
   8  -1 -21 1230.57  242.87
  -8  -1  21  769.79  194.96
   8   1 -20  349.36  192.81
   8  -1 -20   -2.81  105.00
  -8  -1  20  110.58  120.19
   8   1 -19 -184.16  107.12
   8  -1 -19  208.47  121.77
  -8  -1  19  137.88   97.65
   8   1 -18   -7.30  124.54
  -8   1  18   -6.57   41.87
   8  -1 -18   95.32   99.90
  -8  -1  18   36.28   87.62
   8   1 -17  -20.19  111.52
  -8   1  17  249.79   90.91
   8  -1 -17  -37.11   97.80
  -8  -1  17  339.80  114.51
   8   1 -16  210.70  154.54
  -8   1  16   99.19   71.04
   8  -1 -16  247.76  146.92
  -8  -1  16  -59.22   89.14
   8   1 -15  590.84  160.03
  -8   1  15  631.70  104.48
   8  -1 -15  831.10  172.39
  -8  -1  15  197.85  128.47
   8   1 -14 1266.51  199.15
  -8   1  14  716.78  120.33
   8  -1 -14  827.01  201.38
  -8  -1  14  488.72  135.08
   8   1 -13    1.46  105.93
  -8   1  13  145.95   69.25
   8  -1 -13   -4.53   99.14
  -8  -1  13  104.40   81.60
   8   1 -12 2637.71  288.99
  -8   1  12 2380.26  219.36
   8  -1 -12 2290.93  257.25
  -8  -1  12 2330.19  264.23
   8   1 -11 1253.86  186.54
  -8   1  11 1325.72  271.61
   8  -1 -11 1275.10  176.68
  -8  -1  11 1550.35  215.31
   8   1 -10  760.03  184.19
  -8   1  10  730.43  110.71
   8  -1 -10  747.53  157.74
  -8  -1  10  748.73  165.45
   8   1  -9  219.94  166.63
  -8   1   9   44.35   44.13
   8  -1  -9   -6.90   73.70
  -8  -1   9   12.48   86.84
   8  -1  -9  117.66   55.59
   8   1  -8   67.23  105.61
  -8   1   8   95.66   61.48
   8  -1  -8   21.51   66.46
  -8  -1   8   61.22   92.07
   8  -1  -8   12.28   32.79
   8   1  -7  764.21  169.05
  -8   1   7  850.19   92.72
   8  -1  -7  736.10  133.87
  -8  -1   7  507.26  190.40
   8  -1  -7  714.57   67.48
   8   1  -6 2315.61  203.66
  -8   1   6 2258.66  141.02
   8  -1  -6 2403.55  170.41
  -8  -1   6 2240.04  202.75
   8  -1  -6 2027.96  119.37
   8   1  -5  854.35  171.73
  -8   1   5  879.08   71.52
  -8   1   5  908.43  114.95
   8  -1  -5  807.50  112.06
  -8  -1   5  833.76  144.51
   8   1  -4  671.61  204.89
  -8   1   4  482.75   66.64
  -8   1   4  549.51  104.07
   8  -1  -4  460.92  111.59
  -8  -1   4  536.73  178.58
   8   1  -3 2265.60  236.50
  -8   1   3 1901.94  125.63
  -8   1   3 1923.61  159.04
   8  -1  -3 1942.72  156.39
   8   1  -2 3541.75  258.54
  -8   1   2 3453.68  170.23
  -8   1   2 3712.87  210.21
   8  -1  -2 3683.45  210.53
  -8  -1   2 4034.45  260.80
   8   1  -1 2614.27  239.03
  -8   1   1 2432.19  148.17
  -8   1   1 2686.38  191.76
   8  -1  -1 2419.65  178.76
  -8  -1   1 2740.51  229.51
  -8   1   0  360.17   53.58
  -8   1   0  538.25  147.11
   8  -1   0  416.39   95.26
  -8  -1   0  850.50  177.90
   8   1   1 7901.05  520.37
  -8   1  -1 6544.99  302.62
  -8   1  -1 7317.63  359.02
   8  -1   1 6748.25  326.18
  -8  -1  -1 7580.71  386.70
  -8   1  -2 2648.99  207.12
   8   1   2 2721.25  288.63
  -8   1  -2 2398.49  144.44
   8  -1   2 2598.48  261.51
  -8  -1  -2 2801.05  278.64
   8   1   3 2693.62  379.00
  -8   1  -3 2175.83  131.79
  -8   1  -3 2266.72  156.73
  -8  -1  -3 2381.32  199.51
   8   1   4 1052.61  285.09
  -8   1  -4  881.54   66.60
  -8   1  -4 1100.92   97.49
  -8   1  -4 1027.56  153.94
  -8  -1  -4  730.06  139.03
  -8   1  -5  434.57   67.39
  -8   1  -5  624.05   98.74
  -8   1  -5  581.09  139.73
  -8  -1  -5  474.84  150.01
  -8  -1  -5  555.89  125.38
  -8   1  -6  808.67  110.33
  -8   1  -6 1080.61  101.83
  -8   1  -6 1189.38  167.59
  -8  -1  -6 1258.92  174.12
  -8  -1  -6 1113.08  132.00
  -8   1  -7 2133.92  234.28
  -8   1  -7 2460.53  179.64
  -8   1  -7 2771.95  219.14
  -8  -1  -7 2732.71  249.15
  -8  -1  -7 2924.95  231.63
  -8   1  -8   14.66   50.00
  -8   1  -8   93.65   96.97
  -8  -1  -8   79.56   98.54
  -8  -1  -8   56.43   66.61
  -8   1  -9  696.89   97.43
  -8   1  -9  590.09  126.74
  -8  -1  -9  687.80  197.30
  -8  -1  -9  718.03  119.93
  -8   1 -10 4207.70  257.36
  -8   1 -10 4112.04  301.28
  -8  -1 -10 4285.39  345.15
  -8  -1 -10 4303.27  286.29
  -8   1 -11 1240.66  167.47
  -8   1 -11 1105.88  195.65
  -8  -1 -11 1400.49  268.07
  -8  -1 -11 1277.33  157.09
  -8   1 -12   73.14   94.33
  -8   1 -12  257.60  138.84
  -8  -1 -12   23.19  119.41
  -8  -1 -12  111.29   92.64
  -8   1 -13  435.98  127.35
  -8   1 -13  395.24  167.97
  -8  -1 -13  295.99  160.89
  -8  -1 -13  282.40  112.40
  -8   1 -14 1124.80  161.95
  -8   1 -14 1271.05  212.77
  -8  -1 -14 1440.24  242.74
  -8  -1 -14 1029.10  129.53
  -8   1 -15 2831.61  243.65
  -8   1 -15 2922.09  273.53
  -8  -1 -15 3152.21  298.20
  -8  -1 -15 3068.79  257.87
  -8   1 -16  -11.67   70.59
  -8   1 -16  148.79  137.63
  -8  -1 -16  225.51  111.89
  -8  -1 -16  222.15  106.63
  -8   1 -17  735.26  159.16
  -8   1 -17  546.52  172.85
  -8  -1 -17  846.93  242.65
  -8  -1 -17  612.16  153.38
  -8   1 -18  137.98  120.30
  -8   1 -18  230.39  143.83
  -8  -1 -18  217.18  172.73
  -8  -1 -18  237.55  125.72
  -8   1 -19  396.31  182.12
  -8   1 -19  370.22  187.28
  -8  -1 -19  468.89  150.62
  -8  -1 -19   85.74   69.75
  -8   1 -20  577.91  214.65
  -8   1 -20  596.75  205.45
  -8  -1 -20  623.45  219.34
  -8  -1 -20  404.69  197.70
  -8   1 -21 1078.24  225.38
  -8   1 -21 1235.11  277.46
  -8  -1 -21 1299.48  254.92
  -8   1 -22  340.21  137.11
  -8   1 -22  306.84  194.79
  -8  -1 -22  239.76  129.12
   8   2 -22  228.92  173.25
   8  -2 -22  267.78  191.03
   8   2 -21  503.61  239.87
   8  -2 -21  107.81  174.15
  -8  -2  21  370.12  231.70
   8   2 -20  333.33  200.51
   8  -2 -20   -4.63   95.41
  -8  -2  20  162.48  140.35
   8   2 -19  122.38  142.52
   8  -2 -19  167.12  125.16
  -8  -2  19  130.28  105.94
   8   2 -18  202.41  167.24
   8  -2 -18  129.20   91.10
  -8  -2  18  305.62  153.60
   8   2 -17   37.70  105.53
   8  -2 -17  145.19  135.40
  -8  -2  17  -28.87  107.81
   8   2 -16 1283.70  190.27
   8  -2 -16  892.46  164.23
  -8  -2  16  992.89  238.27
   8   2 -15 1610.72  254.27
   8  -2 -15 1800.82  217.27
  -8  -2  15 1515.16  236.05
   8   2 -14  656.02  202.43
  -8   2  14  612.27   54.78
   8  -2 -14  321.66  147.57
  -8  -2  14  745.75  203.65
   8   2 -13  150.35  113.40
  -8   2  13  321.84   70.06
   8  -2 -13  529.94  167.40
  -8  -2  13   96.56  177.64
   8   2 -12 4839.38  241.25
  -8   2  12 4155.85  147.22
  -8   2  12 4482.46  161.42
   8  -2 -12 4749.45  171.15
  -8  -2  12 4848.74  321.42
  -8   2  11 1308.44   97.65
   8  -2 -11 1592.68  168.49
  -8  -2  11 1446.08  268.78
  -8   2  10   50.20   47.85
   8  -2 -10   54.10   65.79
  -8  -2  10 -104.26  111.94
   8  -2 -10   49.92   30.72
   8   2  -9   61.48  102.99
  -8   2   9  301.81   74.21
   8  -2  -9  148.24   90.29
  -8  -2   9   40.23   99.67
   8  -2  -9  146.05   47.91
  -8   2   8  710.44   84.01
   8  -2  -8  694.79  125.71
  -8  -2   8  728.14  195.21
   8  -2  -8  480.49   59.01
   8   2  -7  300.73  150.48
  -8   2   7  469.19   90.58
   8  -2  -7  398.41  110.75
   8  -2  -7  130.73   49.21
   8   2  -6  709.01  171.22
  -8   2   6  358.89   84.66
   8  -2  -6  395.92  101.46
   8  -2  -6  276.45   81.30
  -8  -2   6  433.80  163.79
   8   2  -5 1903.34  230.15
  -8   2   5 1450.73  107.61
  -8   2   5 1534.44  130.43
   8  -2  -5 1576.73  153.69
   8  -2  -5 1313.87   99.81
  -8  -2   5 1487.04  207.90
   8   2  -4 1995.60  203.72
  -8   2   4 2065.85  136.61
  -8   2   4 2479.07  170.90
   8  -2  -4 2238.06  182.40
  -8  -2   4 2589.01  252.22
   8   2  -3 2363.00  199.54
  -8   2   3 2659.71  130.18
   8  -2  -3 2782.47  155.47
  -8  -2   3 2800.56  237.67
   8   2  -2 -109.63   99.52
  -8   2   2   55.14   30.98
  -8   2   2   25.37   48.09
   8  -2  -2  -10.41   26.97
  -8  -2   2   68.77   98.78
   8   2  -1  818.09  168.66
  -8   2   1  936.45   39.21
  -8   2   1  917.21   99.47
   8  -2  -1  872.30   59.03
  -8  -2   1  706.79  163.96
   8   2   0 4359.89  268.76
  -8   2   0 4099.31  233.28
   8  -2   0 3468.00  163.08
  -8  -2   0 4059.92  248.95
   8   2   1 1554.70  385.10
  -8   2  -1 1241.81   45.75
  -8   2  -1 1366.21  143.23
  -8  -2  -1 1360.86  181.38
   8   2   2 6232.71  523.81
  -8   2  -2 6287.19  312.07
  -8  -2  -2 5907.26  309.47
   8   2   3 3743.11  369.22
  -8   2  -3 3432.98  208.69
  -8   2  -3 3528.85  263.11
  -8  -2  -3 2977.73  240.86
   8   2   4   76.10   62.78
  -8   2  -4  196.45   53.25
  -8   2  -4   25.26   90.70
  -8  -2  -4   94.82   71.92
  -8   2  -5  590.28   44.32
  -8   2  -5  666.35   49.89
  -8   2  -5  943.52  155.89
  -8  -2  -5  762.46  139.98
  -8   2  -6 1273.92   62.18
  -8   2  -6 1373.88  104.83
  -8   2  -6 1429.76  181.17
  -8  -2  -6 1211.91  131.63
  -8   2  -7  858.05  117.75
  -8   2  -7 1206.38   73.16
  -8  -2  -7 1116.30  115.21
  -8   2  -8 1182.58  192.95
  -8   2  -8 1655.32  115.82
  -8   2  -8 1828.30  188.08
  -8  -2  -8 1833.66  230.19
  -8  -2  -8 1574.11  147.07
  -8   2  -9  141.47   53.98
  -8   2  -9  295.30   86.81
  -8   2  -9  578.61  173.48
  -8  -2  -9  232.10  111.21
  -8  -2  -9  208.77  110.05
  -8   2 -10  518.69   93.46
  -8   2 -10  633.16  179.68
  -8  -2 -10  301.11  148.65
  -8  -2 -10  517.26  126.88
  -8   2 -11  340.31   89.94
  -8   2 -11  282.89  147.21
  -8  -2 -11  608.54  206.78
  -8  -2 -11  322.93  101.26
  -8   2 -12 2365.45  145.21
  -8   2 -12 2106.65  192.09
  -8  -2 -12 2238.03  220.43
  -8  -2 -12 2269.52  158.39
  -8   2 -13  479.21  157.88
  -8  -2 -13   91.74  118.45
  -8  -2 -13  479.07  157.93
  -8   2 -14  669.80  145.21
  -8   2 -14  724.97  216.41
  -8  -2 -14  859.22  230.62
  -8  -2 -14  898.37  158.17
  -8   2 -15  -15.24   57.93
  -8   2 -15   99.25  105.81
  -8  -2 -15   49.44   99.79
  -8  -2 -15   11.71   52.20
  -8   2 -16   77.04   78.39
  -8   2 -16  121.70  147.53
  -8  -2 -16   28.35  106.49
  -8  -2 -16   49.26   70.73
  -8   2 -17   85.17   64.43
  -8   2 -17   82.61  112.33
  -8  -2 -17  458.38  235.55
  -8  -2 -17  216.87  118.16
  -8   2 -18   23.31   61.35
  -8   2 -18  312.09  171.03
  -8  -2 -18   86.66  127.11
  -8  -2 -18   43.84   50.13
  -8   2 -19  273.13  106.47
  -8   2 -19  271.65  147.53
  -8  -2 -19  653.67  174.79
  -8   2 -20  224.45  133.42
  -8   2 -20  370.50  189.64
  -8  -2 -20  241.62  187.76
  -8   2 -21  178.50  104.19
  -8   2 -21   57.65  115.60
  -8  -2 -21  120.31  117.55
   8   3 -20  115.82  111.38
   8  -3 -20   16.90   97.61
  -8  -3  20  194.17  137.16
   8   3 -19   44.95  112.13
   8  -3 -19  171.78  139.00
  -8  -3  19    6.54  107.19
   8   3 -18  142.80  115.38
   8  -3 -18  217.84  109.35
  -8  -3  18   95.51  163.38
   8   3 -17  942.24  232.61
   8  -3 -17  781.07  179.26
  -8  -3  17  621.69  165.09
   8   3 -16  100.52  139.41
   8  -3 -16  120.47  120.72
  -8  -3  16  -84.96  145.94
   8   3 -15  111.18  135.52
   8  -3 -15   41.97  116.50
  -8  -3  15  201.71  139.29
   8   3 -14  420.72  172.35
   8  -3 -14  318.52  133.36
  -8  -3  14  462.96  176.07
   8   3 -13  770.34  240.53
   8  -3 -13  223.94  130.60
  -8  -3  13  260.75  176.57
   8   3 -12  321.46  208.29
   8  -3 -12  300.00  148.66
  -8  -3  12   91.96  129.00
   8   3 -11 6886.02  481.24
   8  -3 -11 5591.93  432.77
  -8  -3  11 6129.13  513.25
   8   3 -10  516.86  185.43
  -8   3  10  611.88   79.47
   8  -3 -10  506.73  131.69
   8   3  -9  913.90  213.17
  -8   3   9  794.79   76.10
   8  -3  -9  654.31  149.95
  -8  -3   9 1207.30  220.58
   8   3  -8  947.78  251.67
  -8   3   8  730.13   78.43
   8  -3  -8  629.04  137.99
   8  -3  -8  660.10   61.52
  -8  -3   8  964.62  206.43
   8   3  -7  833.98  202.99
  -8   3   7  771.47   95.82
   8  -3  -7  761.19  122.89
   8  -3  -7  664.80   63.17
  -8  -3   7  826.00  213.91
   8   3  -6  243.90  159.11
  -8   3   6  168.82   60.41
  -8   3   6  218.98   73.96
   8  -3  -6  233.46   83.40
   8  -3  -6   73.94   33.33
  -8  -3   6  363.01  158.13
   8   3  -5  202.32  111.31
  -8   3   5   56.53   41.57
  -8   3   5   27.42   48.82
   8  -3  -5   19.14   41.93
  -8  -3   5   -2.61  115.01
   8   3  -4   64.77  108.56
  -8   3   4    0.43   21.42
  -8   3   4   56.23   76.32
   8  -3  -4  -11.35   23.57
  -8  -3   4  -12.69  114.56
   8   3  -3 1769.60  197.18
  -8   3   3 1596.13  103.57
  -8   3   3 1873.42  154.65
   8  -3  -3 1609.06  109.13
  -8  -3   3 1469.98  192.24
   8   3  -2  883.54  183.16
  -8   3   2  806.41  113.13
   8  -3  -2  780.67   43.40
  -8  -3   2  784.57  200.38
   8   3  -1  112.86  101.60
  -8   3   1  193.03   81.57
  -8  -3   1  162.42  141.32
   8   3   0 6188.04  484.03
  -8   3   0 5686.07  335.63
  -8  -3   0 5512.76  364.80
   8   3   1  210.03  159.20
  -8   3  -1  184.75  108.79
  -8  -3  -1  548.11  185.29
   8   3   2  109.70  112.64
  -8   3  -2  314.53  120.72
  -8  -3  -2  263.69  118.73
  -8   3  -3 1944.00  222.49
  -8  -3  -3 1497.86  176.10
  -8   3  -4 1441.51  252.87
  -8  -3  -4 1445.37  146.70
  -8   3  -5  102.03  117.76
  -8  -3  -5  202.66  121.35
  -8  -3  -5  107.47   99.95
  -8   3  -6 1240.04  212.41
  -8  -3  -6 1599.16  197.05
  -8  -3  -6 1405.98  140.14
  -8   3  -7 3095.38  241.71
  -8  -3  -7 2996.28  235.22
  -8  -3  -7 2949.55  174.33
  -8   3  -8 1634.81   69.24
  -8   3  -8 1964.93  212.15
  -8  -3  -8 1903.11  202.52
  -8  -3  -8 1693.25  130.77
  -8   3  -9  920.18   76.62
  -8   3  -9  811.30  192.90
  -8  -3  -9 1017.50  186.08
  -8  -3  -9 1156.68  127.55
  -8   3 -10 1109.04   65.86
  -8  -3 -10 1073.99  167.33
  -8  -3 -10  930.79  126.59
  -8   3 -11   62.87   36.40
  -8   3 -11   13.06  112.92
  -8  -3 -11  185.25   98.62
  -8  -3 -11  -35.79   46.59
  -8   3 -12   56.37   42.34
  -8   3 -12  -57.07  109.93
  -8  -3 -12  107.16  143.77
  -8  -3 -12   93.95   71.67
  -8   3 -13 1302.57  138.99
  -8   3 -13 1402.24  258.19
  -8  -3 -13 1171.35  212.54
  -8  -3 -13 1393.28  156.99
  -8   3 -14  729.46  216.71
  -8  -3 -14  498.55  181.98
  -8  -3 -14  428.55  133.69
  -8   3 -15  195.14  171.99
  -8  -3 -15  -30.57  107.41
  -8  -3 -15  -28.28   42.34
  -8   3 -16  304.17  199.48
  -8  -3 -16  188.14  151.67
  -8   3 -17  273.51  190.80
  -8  -3 -17  160.20  116.84
  -8   3 -18  226.92  197.53
  -8  -3 -18  152.63  132.24
  -8   3 -19  274.57  146.14
   8   4 -18  146.55  129.58
   8  -4 -18  232.00  155.84
  -8  -4  18  279.06  141.54
   8   4 -17  181.81  111.93
   8  -4 -17  180.74  107.99
  -8  -4  17  115.41  133.25
   8   4 -16  115.03  110.15
   8  -4 -16  247.67  135.62
  -8  -4  16  655.29  269.79
   8   4 -15  -54.96  109.48
   8  -4 -15  156.94  101.29
  -8  -4  15   80.18  141.14
   8   4 -14  287.28  167.53
   8  -4 -14  142.51   86.59
  -8  -4  14  450.17  184.91
   8   4 -13   32.82  108.81
   8  -4 -13   44.23   57.38
  -8  -4  13  339.08  193.73
   8   4 -12  378.17  174.62
   8  -4 -12  395.07  115.87
  -8  -4  12  110.20  137.63
   8   4 -11  754.56  220.06
   8  -4 -11  661.09  133.71
  -8  -4  11  853.20  271.54
   8   4 -10  327.71  175.06
   8  -4 -10  740.01  127.20
  -8  -4  10  521.02  179.50
   8   4  -9 1836.39  236.92
   8  -4  -9 1403.61  120.48
  -8  -4   9 1548.98  212.94
   8   4  -8 1647.99  225.01
   8  -4  -8 1491.32  154.06
  -8  -4   8 1413.49  229.56
   8   4  -7  592.97  147.53
  -8   4   7  522.42  101.00
   8  -4  -7  461.95  103.02
  -8  -4   7  644.52  183.93
   8   4  -6   94.89  159.92
  -8   4   6   10.32   36.58
   8  -4  -6   33.59   30.83
  -8  -4   6  264.31  216.38
   8   4  -5  208.12  127.06
  -8   4   5  366.09  129.53
   8  -4  -5  232.43   90.56
  -8  -4   5  253.88  125.22
   8   4  -4  376.43  186.08
  -8   4   4  562.89  109.35
   8  -4  -4  394.94  111.60
  -8  -4   4  508.74  197.73
   8   4  -3 1070.96  216.67
  -8   4   3  961.51  126.70
  -8  -4   3  795.87  189.10
   8   4  -2 3242.62  598.74
  -8   4   2 3039.37  181.47
  -8  -4   2 2970.53  231.22
   8   4  -1  122.18   97.99
  -8   4   1  197.45  109.18
  -8  -4   1  141.96  138.12
   8   4   0  750.31  194.00
  -8   4   0  459.78  144.84
  -8  -4   0  341.64  157.04
   8   4   1  841.01  280.81
  -8   4  -1  475.41  116.93
  -8  -4  -1  471.38  158.53
   8   4   2  160.74  176.87
  -8   4  -2  256.84  126.16
  -8  -4  -2  203.04  125.75
   8   4   3  184.16  173.54
  -8   4  -3   99.22   78.77
  -8  -4  -3    7.20   72.06
  -8   4  -4 2537.08  238.04
  -8  -4  -4 2435.96  228.32
  -8   4  -5  620.86  175.56
  -8  -4  -5  463.49  225.51
  -8  -4  -5  483.02  169.02
  -8   4  -6   66.63  113.00
  -8  -4  -6  163.17  128.95
  -8  -4  -6  220.13   86.80
  -8   4  -7  536.33  203.50
  -8  -4  -7  435.25  166.01
  -8  -4  -7  555.54  131.80
  -8   4  -8  169.11  114.55
  -8  -4  -8  144.95  121.13
  -8  -4  -8   71.38   50.11
  -8   4  -9  518.97  178.78
  -8  -4  -9  252.05  155.74
  -8  -4  -9  340.58   93.77
  -8   4 -10  130.34  174.44
  -8  -4 -10   51.68  104.07
  -8  -4 -10  -13.27   46.98
  -8   4 -11 1160.75  212.83
  -8  -4 -11 1083.89  199.78
  -8  -4 -11 1357.73  144.48
  -8   4 -12 1173.61  220.92
  -8  -4 -12 1209.16  208.81
  -8   4 -13 1167.89  197.03
  -8  -4 -13  472.83  197.12
  -8   4 -14  -18.52  120.80
  -8  -4 -14   28.32  120.32
  -8   4 -15  637.73  224.62
  -8  -4 -15  537.03  198.25
  -8   4 -16  232.99  165.91
  -8  -4 -16  101.45  111.91
  -8   4 -17  102.76  150.24
  -8  -4 -17   99.90  126.76
   8   5 -14  160.06  161.45
  -8  -5  14  288.20  168.12
   8   5 -13  -20.53  106.63
  -8  -5  13  389.67  187.47
   8   5 -12  183.45  100.60
  -8  -5  12   74.08  127.77
   8   5 -11  -18.53   99.72
  -8  -5  11  343.37  156.07
   8   5 -10  122.64  154.95
  -8  -5  10  -17.03  122.48
   8   5  -9  -56.15   99.93
  -8  -5   9  118.36  104.84
  -8  -5   8  -21.96   99.41
   8   5  -7   -4.81   96.06
  -8  -5   7  273.77  128.28
   8   5  -6 1058.52  195.90
  -8  -5   6  931.31  182.25
   8   5  -5  968.55  204.73
  -8  -5   5  744.14  189.43
   8   5  -4 2284.52  414.22
  -8   5   4 2205.49  190.85
  -8  -5   4 1983.37  241.87
   8   5  -3   95.55   63.63
  -8   5   3  149.33   83.30
  -8  -5   3  304.99  142.43
   8   5  -2  564.53  279.07
  -8   5   2  617.01  139.98
  -8  -5   2  637.89  176.67
   8   5  -1  295.70  142.40
  -8   5   1  147.86  105.35
  -8  -5   1   26.81   92.02
   8   5   0  148.27  134.62
  -8   5   0  603.62  206.84
  -8  -5   0  402.44  156.05
   8   5   1  919.39  288.04
  -8   5  -1 1180.86  183.32
  -8  -5  -1  926.86  181.99
   8   5   2  258.33  129.12
  -8   5  -2  212.34  150.90
  -8  -5  -2  222.96  146.82
  -8   5  -3  155.96  125.99
  -8  -5  -3  208.54  112.54
  -8  -5  -3    2.48   69.35
  -8   5  -4  124.29   99.07
  -8  -5  -4  356.74  160.47
  -8  -5  -4  115.56   84.46
  -8   5  -5  397.84  143.93
  -8  -5  -5  341.09  160.91
  -8  -5  -5  267.42  118.33
  -8   5  -6   21.02   89.31
  -8  -5  -6   75.77  107.09
  -8  -5  -6    7.19   52.03
  -8   5  -7  125.90   92.74
  -8  -5  -7  -15.75   99.35
  -8  -5  -7  198.79   76.58
  -8   5  -8 1097.71  181.55
  -8  -5  -8 1008.00  169.87
  -8  -5  -8  794.17   98.50
  -8   5  -9  666.67  197.71
  -8  -5  -9  565.67  214.60
  -8   5 -10  532.72  231.51
  -8  -5 -10  543.03  218.01
  -8   5 -11  579.01  235.78
  -8  -5 -11  108.65  106.07
  -8   5 -12  114.59  135.08
  -8  -5 -12   95.39  126.53
  -8   5 -13  619.24  233.09
  -8  -5 -13  110.92  123.56
   8   6  -8   45.71   90.89
  -8  -6   8    6.27  133.20
   8   6  -7   -5.42   76.99
  -8  -6   7   82.85  125.03
   8   6  -6   64.52   62.74
  -8  -6   6   99.84  101.62
   8   6  -5  107.89  118.60
  -8  -6   5  209.17  162.81
   8   6  -4  968.04  422.18
  -8  -6   4 1521.74  303.61
   8   6  -3  230.78  168.33
  -8  -6   3  199.60  112.28
   8   6  -2  633.43  344.05
  -8  -6   2  766.00  234.06
   8   6  -1  353.98  249.99
  -8  -6   1  749.33  220.46
   8   6   0  127.90  105.06
  -8   6   0   96.35   58.17
  -8  -6   0  240.93  158.76
  -8   6  -1  225.66  105.00
  -8  -6  -1   97.95  108.66
  -8  -6  -1  150.94   78.76
  -8   6  -2  635.83  198.49
  -8  -6  -2  386.21  191.56
  -8  -6  -2  385.44  178.80
  -8   6  -3  -64.20   74.23
  -8  -6  -3 -110.32  108.65
  -8   6  -4  422.93  167.17
  -8  -6  -4  182.85  116.10
  -8  -6  -4  421.67  103.26
  -8   6  -5   17.88   86.88
  -8  -6  -5  -13.06  105.42
  -8   6  -6  892.29  216.23
  -8  -6  -6  593.73  189.16
  -8   6  -7  138.37  143.23
  -8  -6  -7    4.55  107.51
   9   0 -22  244.04  145.31
   9   0 -21  943.90  322.06
   9   0 -20  169.05  176.78
  -9   0  20  198.38   83.18
   9   0 -19 1652.06  236.79
  -9   0  19 1601.64  167.84
   9   0 -18  512.46  203.68
  -9   0  18  458.65  146.94
   9   0 -17   79.16  103.33
   9   0 -16 1324.97  213.06
  -9   0  16  999.67  162.24
   9   0 -15   40.14  120.07
  -9   0  15  120.89  107.43
   9   0 -14  154.19  113.72
  -9   0  14   76.66   77.09
   9   0 -13  -51.60  114.29
  -9   0  13  104.38   72.13
   9   0 -12 2191.00  233.20
  -9   0  12 1707.23  160.18
   9   0 -11   27.42  103.50
  -9   0  11   98.10   87.88
   9   0 -10  351.00  196.86
  -9   0  10  363.27  121.78
   9   0  -9 2350.15  222.50
  -9   0   9 2067.58  171.45
   9   0  -8  -35.18   96.13
  -9   0   8  -22.45   64.29
   9   0  -7  610.84  175.13
  -9   0   7  631.43  123.90
   9   0  -6  -59.15   82.62
  -9   0   6   29.65   74.34
   9   0  -5   40.86   81.90
  -9   0   5   31.62   68.61
   9   0  -4 1362.66  157.07
  -9   0   4 1453.90  141.17
   9   0  -3 3321.47  223.54
  -9   0   3 3411.97  228.25
   9   0  -2   -1.82   71.60
  -9   0   2   21.60   76.68
   9   0  -1 2030.76  174.15
  -9   0   1 2105.92  180.43
   9   0   0 8327.47  403.71
   9   0   1   53.92   62.51
  -9   0  -1   54.76   84.78
   9   0   2 5461.16  377.11
  -9   0  -2 5116.17  285.48
   9   0   3  326.03  104.74
  -9   0  -3  345.78  143.83
   9   0   4   21.86   59.73
  -9   0  -4  119.86   83.57
  -9   0  -5  138.79   68.79
  -9   0  -5  -74.41   84.51
  -9   0  -6  -36.09   61.77
  -9   0  -6   86.44   92.45
  -9   0  -7   90.92   64.44
  -9   0  -7 -150.14   93.72
  -9   0  -8   15.10   65.90
  -9   0  -8  -35.00   88.02
  -9   0  -9   17.05   63.72
  -9   0  -9   11.53   91.51
  -9   0 -10 2986.07  276.21
  -9   0 -10 2916.80  280.98
  -9   0 -11  354.90  124.26
  -9   0 -11  437.69  151.95
  -9   0 -12  521.79  143.03
  -9   0 -12  680.06  168.35
  -9   0 -13  450.94  131.58
  -9   0 -13  319.03  119.50
  -9   0 -14  290.19  129.40
  -9   0 -14  165.42  120.38
  -9   0 -15  558.50  193.45
  -9   0 -15  505.21  161.68
  -9   0 -16  616.35  182.10
  -9   0 -16  462.98  147.56
  -9   0 -17  -27.74   79.54
  -9   0 -17  217.13  131.69
  -9   0 -18  344.72  166.28
  -9   0 -18   99.41   91.48
  -9   0 -19 1288.71  197.31
  -9   0 -19  880.29  201.20
  -9   0 -20 1095.00  271.59
  -9   0 -20 1233.01  319.18
  -9   0 -21  198.73  105.50
  -9   0 -21  155.35  121.25
   9   1 -22  878.87  271.05
   9  -1 -22  485.58  226.25
  -9  -1  22  142.88  124.71
   9   1 -21  105.36  137.91
   9  -1 -21  -59.74  122.06
  -9  -1  21   61.49   75.02
   9   1 -20  248.70  126.57
   9  -1 -20  576.26  169.45
  -9  -1  20  281.94  151.01
   9   1 -19  -16.96  125.67
   9  -1 -19  301.93  161.06
  -9  -1  19  167.59   94.89
   9   1 -18  360.76  189.31
   9  -1 -18  147.60  105.33
  -9  -1  18  -42.04  102.10
   9   1 -17  522.67  183.05
  -9   1  17  660.20  129.11
   9  -1 -17  518.66  173.50
  -9  -1  17  272.59  111.99
   9   1 -16   23.47  110.92
  -9   1  16  163.04   79.18
   9  -1 -16  179.96  132.70
  -9  -1  16  112.50   89.64
   9   1 -15 1102.50  200.72
  -9   1  15  834.03  156.27
   9  -1 -15  780.01  202.93
  -9  -1  15  653.34  175.26
   9   1 -14  707.34  180.43
  -9   1  14  894.60  117.77
   9  -1 -14  735.61  183.97
  -9  -1  14  627.40  141.97
   9   1 -13  303.45  156.47
  -9   1  13  167.74   86.31
   9  -1 -13   26.61   94.20
  -9  -1  13  261.79  143.47
   9   1 -12 2607.61  244.00
  -9   1  12 2357.12  149.28
   9  -1 -12 2505.72  197.07
  -9  -1  12 2185.51  177.80
   9   1 -11  377.97  180.37
  -9   1  11  194.12   99.84
   9  -1 -11  408.65  150.61
  -9  -1  11  270.46  178.80
   9   1 -10  234.37  154.97
  -9   1  10  611.48  118.47
   9  -1 -10  582.73  168.56
  -9  -1  10  354.76  149.53
   9   1  -9  -58.60  105.94
  -9   1   9  -29.66   46.36
   9  -1  -9  -18.82   72.96
  -9  -1   9  121.34   99.53
   9   1  -8  293.22  156.41
  -9   1   8  614.31   95.98
   9  -1  -8  454.78  108.29
  -9  -1   8  204.61  137.86
   9   1  -7  638.39  163.88
  -9   1   7  595.59  105.20
   9  -1  -7  616.22  112.13
  -9  -1   7  346.37  130.98
   9   1  -6  197.40  114.49
  -9   1   6  277.13   88.13
   9  -1  -6  457.57  119.73
  -9  -1   6  338.75  161.02
   9   1  -5 2255.89  224.53
  -9   1   5 2036.09  143.50
   9  -1  -5 1801.11  152.66
  -9  -1   5 1990.09  206.16
   9   1  -4  100.95  101.61
  -9   1   4   14.03   31.14
  -9   1   4  144.75   85.40
   9  -1  -4   -5.08   51.92
  -9  -1   4  -51.24   89.10
   9   1  -3  839.13  200.75
  -9   1   3  681.01   63.75
  -9   1   3  810.40  126.64
   9  -1  -3  743.07  122.43
   9   1  -2 1344.25  198.50
  -9   1   2 1169.51   72.99
  -9   1   2 1271.25  129.99
   9  -1  -2 1244.99  113.67
  -9  -1   2 1161.17  147.81
   9   1  -1 4413.41  275.94
  -9   1   1 3875.59  188.31
  -9   1   1 3896.07  229.50
   9  -1  -1 3718.19  207.86
  -9  -1   1 3688.79  228.83
   9   1   0  766.07  179.05
  -9   1   0  689.69   66.44
  -9   1   0  679.29  116.21
   9  -1   0  692.26  110.14
  -9  -1   0  836.55  178.65
   9   1   1 2815.82  242.40
  -9   1  -1 2316.92  126.38
  -9   1  -1 2589.55  170.62
   9  -1   1 2686.17  275.49
  -9  -1  -1 2652.28  210.51
  -9   1  -2 1269.56  132.49
   9   1   2 1307.30  365.40
  -9   1  -2 1072.20   65.35
   9  -1   2 1233.80  271.29
  -9  -1  -2 1318.81  149.29
   9   1   3 1501.90  257.92
  -9   1  -3 1126.09   65.02
  -9   1  -3 1172.45  138.10
  -9  -1  -3 1477.41  179.88
   9   1   4  652.37  138.10
  -9   1  -4  385.71   63.63
  -9   1  -4  351.47   88.56
  -9  -1  -4  587.25  163.17
  -9   1  -5  480.60   62.38
  -9   1  -5  497.17   97.19
  -9   1  -5  599.42  151.00
  -9  -1  -5  674.59  145.20
  -9   1  -6   67.37   41.37
  -9   1  -6  -23.23   45.97
  -9  -1  -6  235.83  154.12
  -9  -1  -6   80.04   87.81
  -9   1  -7 2617.16  184.90
  -9   1  -7 3007.10  246.16
  -9  -1  -7 2778.88  251.33
  -9  -1  -7 2664.03  219.36
  -9   1  -8   96.46   91.60
  -9   1  -8  316.75  150.42
  -9  -1  -8  336.91  168.10
  -9  -1  -8  322.88  119.05
  -9   1  -9 3026.55  267.71
  -9   1  -9 3234.73  308.35
  -9  -1  -9 3096.70  326.54
  -9  -1  -9 2763.40  259.84
  -9   1 -10 1912.76  198.12
  -9   1 -10 1944.47  257.27
  -9  -1 -10 2188.05  281.56
  -9  -1 -10 2127.45  222.73
  -9   1 -11 1537.77  147.36
  -9   1 -11 1799.88  210.56
  -9  -1 -11 1714.19  246.08
  -9  -1 -11 1379.19  153.92
  -9   1 -12   49.48   69.81
  -9   1 -12   79.73  139.64
  -9  -1 -12   22.39  110.16
  -9   1 -13  274.36  138.10
  -9   1 -13   58.69  101.66
  -9  -1 -13  118.71  107.21
  -9  -1 -13  146.38  115.25
  -9   1 -14  672.85  160.72
  -9   1 -14  196.68  139.08
  -9  -1 -14  420.15  169.67
  -9  -1 -14  316.89  133.15
  -9   1 -15   42.01   70.26
  -9   1 -15   93.28   95.16
  -9  -1 -15  114.30  153.59
  -9  -1 -15   25.16   69.85
  -9   1 -16  649.35  168.18
  -9   1 -16  720.59  174.82
  -9  -1 -16  733.30  217.97
  -9  -1 -16  615.50  152.04
  -9   1 -17  728.37  184.92
  -9   1 -17  701.98  184.10
  -9  -1 -17  713.51  214.27
  -9  -1 -17  384.37  147.87
  -9   1 -18  320.40  166.61
  -9   1 -18  189.74  122.76
  -9  -1 -18  182.30  133.61
  -9  -1 -18  137.94   98.69
  -9   1 -19  217.73  129.66
  -9   1 -19   76.63  107.62
  -9  -1 -19 -104.99   96.18
  -9  -1 -19  202.34  123.03
  -9   1 -20  527.54  171.11
  -9   1 -20  573.52  206.56
  -9  -1 -20  804.52  255.91
  -9  -1 -20  646.10  191.93
  -9   1 -21   -4.04   72.66
  -9   1 -21  -55.86   86.64
  -9  -1 -21  228.22  117.20
  -9  -1 -21  152.90   93.71
   9   2 -21  130.05  127.75
   9  -2 -21  211.36  129.91
  -9  -2  21   79.69   96.26
   9   2 -20  225.81  175.78
   9  -2 -20   22.01   94.29
  -9  -2  20  240.53  155.25
   9   2 -19  238.40  143.47
   9  -2 -19  -34.28   85.06
  -9  -2  19  305.02  185.61
   9   2 -18   61.42  113.83
   9  -2 -18  -23.89   89.07
  -9  -2  18  -65.35   96.56
   9   2 -17  -22.35  107.61
   9  -2 -17  -86.18   93.54
  -9  -2  17  -52.74   90.90
   9   2 -16 1904.82  259.43
   9  -2 -16 1843.38  226.43
  -9  -2  16 1778.18  269.42
   9   2 -15  619.99  226.28
   9  -2 -15  346.63  130.26
  -9  -2  15  459.11  216.67
  -9   2  14  868.57  133.08
   9  -2 -14  997.16  180.22
  -9  -2  14  856.81  222.36
  -9   2  13   -3.99   25.04
   9  -2 -13  -22.37   81.01
  -9  -2  13  166.69  167.02
  -9   2  12  216.07   54.98
   9  -2 -12  119.76  115.01
  -9  -2  12  426.61  226.85
   9   2 -11 1605.53  191.27
  -9   2  11 1513.02   96.61
   9  -2 -11 1646.32  170.68
  -9  -2  11 1773.14  277.73
   9   2 -10 1120.49  186.62
  -9   2  10  891.08   97.15
   9  -2 -10  652.36  124.75
  -9  -2  10  754.70  220.40
   9  -2 -10  781.54   73.95
   9   2  -9  994.08  223.59
  -9   2   9  690.48   99.64
   9  -2  -9  646.45  148.40
   9  -2  -9  614.76   78.37
  -9  -2   9  502.93  196.23
   9   2  -8  127.09  101.21
  -9   2   8  -20.42   43.71
   9  -2  -8    5.28   60.97
   9  -2  -8   67.60   38.96
  -9  -2   8  126.47  147.16
   9   2  -7 1200.32  174.61
  -9   2   7  822.55  102.46
   9  -2  -7  716.17  133.08
  -9  -2   7  913.34  178.88
   9   2  -6 2005.45  220.44
  -9   2   6 1992.77  146.39
   9  -2  -6 1870.36  168.67
  -9  -2   6 2090.10  221.91
   9   2  -5  794.70  171.21
  -9   2   5  658.94   48.70
  -9   2   5  813.93   86.69
   9  -2  -5  747.84  122.04
  -9  -2   5  692.14  179.92
   9   2  -4  337.56  165.51
  -9   2   4  295.87   76.09
  -9   2   4  402.61   74.95
   9  -2  -4  268.03  106.30
  -9  -2   4  425.37  160.19
   9   2  -3  197.83  157.53
  -9   2   3   91.49   38.87
  -9   2   3  170.06   75.16
   9  -2  -3   53.18   60.09
  -9  -2   3   16.24  108.28
   9   2  -2 2209.15  241.52
  -9   2   2 1710.67  113.94
  -9   2   2 2019.71  156.10
   9  -2  -2 1730.60  132.17
  -9  -2   2 1790.69  216.99
   9   2  -1  168.17  105.88
  -9   2   1  151.40   45.84
  -9   2   1  184.28   94.69
   9  -2  -1  111.15   44.98
  -9  -2   1   46.04   95.52
  -9   2   0  105.62   74.28
   9   2   0   47.20  104.38
  -9   2   0   93.53   40.58
   9  -2   0   16.84   19.02
  -9  -2   0  157.71  135.62
   9   2   1 5963.58  511.46
  -9   2  -1 5288.68  351.82
  -9  -2  -1 5362.17  371.00
   9   2   2 1040.94  238.31
  -9   2  -2  833.43   50.52
  -9   2  -2  931.76  136.67
  -9  -2  -2  814.80  143.73
   9   2   3  566.35  167.61
  -9   2  -3  438.90   46.84
  -9   2  -3  510.40  124.52
  -9  -2  -3  401.89  143.13
   9   2   4 7309.00 1357.96
  -9   2  -4 6847.83 1233.77
  -9   2  -4 6407.17  392.11
  -9  -2  -4 6438.53  390.42
   9   2   5 1950.35  238.70
  -9   2  -5 1511.59   97.73
  -9   2  -5 1726.93  112.63
  -9   2  -5 1639.88  184.35
  -9  -2  -5 1595.68  169.87
  -9   2  -6  953.44   58.75
  -9   2  -6 1164.18   70.24
  -9   2  -6 1083.37  154.72
  -9  -2  -6 1164.42  190.09
  -9  -2  -6  788.60  139.66
  -9   2  -7 2549.49  203.90
  -9   2  -7 2894.02  233.10
  -9  -2  -7 2660.57  301.75
  -9  -2  -7 2679.89  245.08
  -9   2  -8  973.17  168.28
  -9   2  -8 1498.89  144.17
  -9   2  -8 1483.19  194.77
  -9  -2  -8 1515.06  227.20
  -9  -2  -8 1471.65  173.88
  -9   2  -9 2233.52  126.75
  -9   2  -9 2343.33  226.99
  -9  -2  -9 2396.21  238.92
  -9  -2  -9 2049.19  150.74
  -9   2 -10  133.58   59.14
  -9   2 -10  145.36  134.25
  -9  -2 -10  154.06  119.85
  -9  -2 -10   64.22   88.96
  -9   2 -11 2882.49  150.40
  -9   2 -11 3307.23  240.27
  -9  -2 -11 3170.54  279.95
  -9  -2 -11 2763.26  176.13
  -9   2 -12  481.70  156.02
  -9   2 -12  800.48  179.32
  -9  -2 -12  573.55  194.34
  -9  -2 -12  627.25  129.06
  -9   2 -13  188.84   75.27
  -9   2 -13  139.45  111.49
  -9  -2 -13   82.19  109.37
  -9  -2 -13   47.52   58.76
  -9   2 -14  331.80  106.65
  -9   2 -14  -11.69  107.04
  -9  -2 -14  321.17  146.35
  -9  -2 -14  285.42  126.85
  -9   2 -15   56.61   51.12
  -9   2 -15  -48.80  107.17
  -9  -2 -15   10.46  108.59
  -9  -2 -15  127.59   70.42
  -9   2 -16   37.52   52.21
  -9   2 -16   99.11  100.07
  -9  -2 -16  189.32  169.99
  -9  -2 -16  125.66   82.11
  -9   2 -17   77.13   55.57
  -9   2 -17  243.88  162.48
  -9  -2 -17  284.95  234.01
  -9  -2 -17  -77.21   60.58
  -9   2 -18  104.40   61.55
  -9   2 -18  109.85   98.38
  -9  -2 -18  200.18  168.29
  -9  -2 -18  305.16  121.35
  -9   2 -19  515.44  141.89
  -9   2 -19  545.82  189.77
  -9  -2 -19  404.54  227.35
  -9   2 -20   16.11   61.78
  -9   2 -20  388.53  164.19
  -9  -2 -20   22.70  111.82
   9   3 -20 -150.60  117.00
   9  -3 -20  118.41  125.18
  -9  -3  20   37.33  135.55
   9   3 -19  -20.59  123.09
   9  -3 -19   -2.41   88.47
  -9  -3  19  -19.71  117.72
   9   3 -18 1125.59  337.96
   9  -3 -18  394.40  189.50
  -9  -3  18  354.50  197.01
   9   3 -17   50.89  139.70
   9  -3 -17   92.56   99.03
  -9  -3  17  111.88  159.47
   9   3 -16 1373.75  262.01
   9  -3 -16 1203.60  185.43
  -9  -3  16  753.06  202.22
   9   3 -15 1435.62  256.63
   9  -3 -15 1078.13  168.51
  -9  -3  15 1251.55  271.70
   9   3 -14  460.79  176.46
   9  -3 -14  162.39  113.26
  -9  -3  14  215.90  183.17
   9   3 -13   81.00  122.82
   9  -3 -13  200.10  107.09
  -9  -3  13   -6.41  115.03
   9   3 -12  740.54  237.91
   9  -3 -12  578.08  157.43
  -9  -3  12  294.66  171.27
   9   3 -11  871.65  243.38
   9  -3 -11  488.55  126.54
  -9  -3  11  386.78  195.32
   9   3 -10 1428.23  246.03
  -9   3  10 1178.22   69.84
   9  -3 -10 1064.58  136.00
   9   3  -9  945.71  265.33
  -9   3   9  884.34   87.00
   9  -3  -9  782.68  145.91
  -9  -3   9  614.73  178.66
   9   3  -8  939.08  221.47
  -9   3   8  968.93  101.69
   9  -3  -8  771.12  123.13
  -9  -3   8  658.43  178.57
   9   3  -7  802.01  216.57
  -9   3   7  690.11  110.82
   9  -3  -7  493.07   99.15
  -9  -3   7  762.54  189.80
   9   3  -6 1950.22  250.22
  -9   3   6 1632.57  113.25
   9  -3  -6 1356.40  111.05
  -9  -3   6 1754.59  214.72
   9   3  -5  409.13  158.93
  -9   3   5  498.31   61.88
  -9   3   5  593.04   98.77
   9  -3  -5  485.03   78.53
  -9  -3   5  456.47  148.16
   9   3  -4 1960.15  241.13
  -9   3   4 1739.85  143.67
  -9   3   4 2010.74  199.97
   9  -3  -4 1760.08  156.06
  -9  -3   4 2315.02  281.73
   9   3  -3  -75.73  104.66
  -9   3   3  135.40   45.09
  -9   3   3   79.67   62.50
   9  -3  -3   81.94   37.20
  -9  -3   3  278.76  164.70
   9   3  -2 1372.98  227.58
  -9   3   2 1427.92  160.44
   9  -3  -2 1134.55   96.25
  -9  -3   2 1166.30  207.50
  -9   3   1  850.58  119.85
  -9  -3   1  732.43  180.47
  -9   3   0  515.15  118.94
  -9  -3   0  196.21  144.10
  -9   3  -1 1355.43  164.84
  -9  -3  -1 1521.56  220.86
  -9   3  -2 1686.46  202.60
  -9  -3  -2 1942.07  232.09
   9   3   3 9019.19  404.93
  -9   3  -3 8916.82  360.02
  -9  -3  -3 9475.33  366.56
   9   3   4 1647.37  379.38
  -9   3  -4 1289.93  212.89
  -9  -3  -4 1605.54  144.48
  -9   3  -5  897.02  178.24
  -9  -3  -5  822.24  124.40
  -9   3  -6 1271.70  255.27
  -9  -3  -6  951.98  170.93
  -9  -3  -6  894.58  146.74
  -9   3  -7  603.79  210.65
  -9  -3  -7  712.56  184.70
  -9  -3  -7  399.46  137.05
  -9   3  -8 1397.57  235.56
  -9  -3  -8 1167.30  173.15
  -9  -3  -8 1006.84  129.93
  -9   3  -9  436.69  115.66
  -9   3  -9  486.31  233.03
  -9  -3  -9  628.84  131.64
  -9   3 -10  647.02  219.02
  -9  -3 -10  624.00  236.81
  -9  -3 -10  813.66  158.12
  -9   3 -11 1478.10  247.22
  -9  -3 -11  895.23  178.27
  -9  -3 -11 1114.54  109.39
  -9   3 -12   51.67  133.31
  -9  -3 -12  235.64  172.57
  -9  -3 -12  190.45   79.33
  -9   3 -13  292.47  217.73
  -9  -3 -13  271.05  167.50
  -9  -3 -13  317.07   96.79
  -9   3 -14  575.11  205.60
  -9  -3 -14  151.14  156.70
  -9  -3 -14  199.65   80.58
  -9   3 -15  250.75  140.35
  -9  -3 -15  122.92   76.64
  -9   3 -16  249.96  189.46
  -9   3 -17  185.85  142.11
  -9   3 -18  395.96  149.59
  -9  -3 -18  101.03  126.06
  -9   3 -19   80.29  196.02
  -9  -3 -19  163.55  120.07
   9   4 -17  -45.87  121.46
   9  -4 -17   74.21   73.88
  -9  -4  17  150.33  135.04
   9   4 -16  874.80  249.05
   9  -4 -16  360.54  179.97
  -9  -4  16  379.87  250.36
   9   4 -15 -139.08  116.47
   9  -4 -15   47.79   72.40
  -9  -4  15  175.70  210.42
   9   4 -14  558.27  230.70
   9  -4 -14  112.94   99.40
  -9  -4  14  104.57  134.80
   9   4 -13  531.67  200.70
   9  -4 -13  454.15  111.34
   9   4 -12  422.84  214.49
   9  -4 -12   62.07   77.04
  -9  -4  12  134.75  157.36
   9   4 -11  352.38  145.04
   9  -4 -11  740.03  138.27
  -9  -4  11  648.58  241.84
   9   4 -10 1465.82  265.41
   9  -4 -10 1531.14  174.67
  -9  -4  10 1650.43  269.80
   9   4  -9 1650.93  280.29
   9  -4  -9 1749.38  187.12
  -9  -4   9 1980.26  297.73
   9   4  -8  128.36  121.87
   9  -4  -8   15.82   43.01
  -9  -4   8   25.86  112.98
   9   4  -7   43.85  119.75
  -9   4   7  101.36   64.57
   9  -4  -7   91.93   64.17
  -9  -4   7  265.28  175.95
   9   4  -6 3674.75  230.63
  -9   4   6 3298.20  244.41
  -9  -4   6 3047.59  325.58
   9   4  -5  774.67  217.01
  -9   4   5  507.12  125.17
  -9  -4   5  574.12  166.15
   9   4  -4  812.50  223.20
  -9   4   4 1235.36  146.30
  -9  -4   4  959.83  222.42
   9   4  -3  200.33  130.19
  -9   4   3  294.99  122.96
  -9  -4   3    6.16  100.62
   9   4  -2  553.87  141.22
  -9   4   2 1114.96  134.39
  -9  -4   2  912.76  181.71
   9   4  -1  351.12  183.24
  -9   4   1  350.61  131.51
  -9  -4   1  507.44  204.54
   9   4   0  381.05  141.55
  -9   4   0  419.02  170.18
  -9  -4   0  284.42  176.26
   9   4   1  909.50  300.16
  -9   4  -1 1185.89  154.26
  -9  -4  -1 1002.87  156.38
   9   4   2 3213.43  485.34
  -9   4  -2 3542.38  314.25
  -9  -4  -2 3365.61  296.93
   9   4   3   36.60  100.25
  -9   4  -3  195.47  119.54
  -9  -4  -3  128.07   79.23
   9   4   4  206.79  125.28
  -9   4  -4  201.49  135.58
  -9  -4  -4  204.22  108.67
  -9   4  -5   33.47   98.60
  -9  -4  -5  229.35  163.30
  -9  -4  -5  141.98  111.14
  -9   4  -6 1159.16  157.21
  -9  -4  -6 1285.34  252.19
  -9  -4  -6  975.66  132.31
  -9   4  -7  -45.45  118.86
  -9  -4  -7   51.77  111.94
  -9  -4  -7  -56.70   57.45
  -9   4  -8  109.22  129.96
  -9  -4  -8  351.40  164.40
  -9  -4  -8  194.80  104.93
  -9   4  -9   11.16  118.44
  -9  -4  -9  592.44  168.98
  -9  -4  -9  513.23  116.05
  -9   4 -10   98.77  124.64
  -9  -4 -10  158.39  153.95
  -9  -4 -10  130.00   87.21
  -9   4 -11  847.52  195.12
  -9  -4 -11  287.54  178.45
  -9  -4 -11  533.40  117.07
  -9   4 -12   94.11  145.98
  -9   4 -13   86.72  139.79
  -9  -4 -13  273.65  188.53
  -9  -4 -14  307.85  234.66
  -9   4 -15   -9.53  151.64
  -9  -4 -15  -93.29  113.78
  -9   4 -16  168.14  163.75
  -9  -4 -16  221.64  124.59
   9   5 -14 -117.17  113.65
  -9  -5  14  160.93  153.33
   9   5 -13    3.20  121.18
  -9  -5  13  160.65  205.76
   9   5 -12  177.00  144.82
  -9  -5  12  152.41  125.26
   9   5 -11   71.89  107.74
  -9  -5  11 -117.96  145.37
   9   5 -10  316.60  128.85
  -9  -5  10   66.13  145.78
   9   5  -9  228.70  165.55
  -9  -5   9  -99.59  116.59
   9   5  -8  617.16  146.38
  -9  -5   8  547.31  193.57
   9   5  -7  613.44  163.54
  -9  -5   7  416.83  315.12
   9   5  -6  792.39  184.75
  -9  -5   6  342.33  165.27
   9   5  -5  519.02  255.69
   9   5  -4  404.17  188.19
  -9   5   4  425.31  151.41
  -9  -5   4   88.54  100.37
   9   5  -3  135.99  133.77
  -9   5   3   33.48   74.57
  -9  -5   3    4.01   89.45
   9   5  -2   65.94  109.43
  -9   5   2   74.52   62.74
  -9  -5   2  120.57   93.88
   9   5  -1  118.70  127.00
  -9   5   1  239.33  105.44
  -9  -5   1  207.56  159.82
   9   5   0  586.48  275.44
  -9   5   0  724.23  175.27
  -9  -5   0  834.26  184.27
   9   5   1  365.24  233.99
  -9   5  -1  581.72  273.38
  -9  -5  -1  317.72  155.23
   9   5   2  164.05  159.37
  -9   5  -2  625.28  177.95
  -9  -5  -2  578.87  185.24
  -9   5  -3  738.33  169.95
  -9  -5  -3  312.22  196.43
  -9  -5  -3  273.86  132.04
  -9   5  -4  102.22  129.37
  -9  -5  -4   70.01  103.61
  -9  -5  -4   70.22   67.76
  -9  -5  -5  185.30  103.38
  -9  -5  -5   30.34   62.00
  -9   5  -6  125.04  132.44
  -9  -5  -6   19.56   94.37
  -9  -5  -6   32.92   54.69
  -9   5  -7  119.55  144.06
  -9  -5  -7  307.52  180.51
  -9  -5  -7   13.15   59.97
  -9   5  -8  249.77  159.24
  -9  -5  -8  276.23  126.45
  -9  -5  -8  303.07  124.27
  -9   5  -9  130.86  118.07
  -9  -5  -9   62.22  113.33
  -9   5 -10  697.23  235.04
  -9  -5 -10  644.05  242.78
  -9   5 -11  562.53  191.48
  -9  -5 -11  326.94  239.94
  -9   5 -12  205.25  171.14
  -9  -5 -12   -4.00  126.14
   9   6  -7   76.45   56.38
  -9  -6   7  -38.28  120.86
   9   6  -6  223.19  113.73
   9   6  -5   55.79   81.65
  -9  -6   5  329.11  154.36
   9   6  -4  130.46   97.33
  -9  -6   4  325.76  151.11
   9   6  -3  139.73  114.45
  -9  -6   3  121.54  107.42
   9   6  -2  619.20  291.53
  -9  -6   2  531.30  185.39
   9   6  -1  468.38  211.15
  -9  -6   1  651.10  179.97
   9   6   0   71.92   93.48
  -9   6   0  115.14   61.94
  -9  -6   0  -52.53   82.11
  -9   6  -1  191.34  106.77
  -9  -6  -1   68.07   83.62
  -9   6  -2  704.48  189.27
  -9  -6  -2   38.59  106.07
  -9  -6  -2  222.62  108.27
  -9   6  -3  296.53  130.35
  -9  -6  -3  180.55  114.92
  -9  -6  -3  162.98   97.16
  -9   6  -4  527.84  151.29
  -9  -6  -4   94.62  111.76
  -9  -6  -4  273.44  103.89
  -9   6  -5  887.19  163.38
  -9  -6  -5  823.66  230.52
  -9   6  -6   47.92   88.70
  -9  -6  -6  -87.11  123.96
  10   0 -22   -5.82  116.61
  10   0 -21   99.27  168.65
  10   0 -20  250.33  183.89
 -10   0  20  270.80  115.87
  10   0 -19  254.77  180.34
 -10   0  19  110.89  106.45
  10   0 -18  547.51  185.87
 -10   0  18  156.41   85.16
  10   0 -17  150.71  106.54
 -10   0  17  154.40  106.22
  10   0 -16 1918.75  217.35
 -10   0  16 1654.70  176.62
  10   0 -15   -3.50  109.14
 -10   0  15 -150.49   74.13
  10   0 -14  137.91  110.75
 -10   0  14 -111.95   75.38
  10   0 -13  257.25  157.60
 -10   0  13  132.70   78.56
  10   0 -12 2752.34  221.58
 -10   0  12 2534.69  180.39
  10   0 -11  257.14  104.66
 -10   0  11  278.03  106.84
  10   0 -10  -46.97  100.55
 -10   0  10  195.41   96.74
  10   0  -9 1775.33  206.46
 -10   0   9 1680.05  175.08
  10   0  -8 4200.35  294.68
 -10   0   8 4586.57  306.89
  10   0  -7  993.11  149.92
 -10   0   7  773.76  143.93
  10   0  -6  547.73  144.31
 -10   0   6  952.52  159.07
  10   0  -5    0.91   76.96
 -10   0   5    7.98   77.13
  10   0  -4   42.72   77.46
 -10   0   4  289.82  124.41
  10   0  -317110.48 3698.82
 -10   0   316410.83  752.32
  10   0  -2   67.01   93.57
 -10   0   2   55.91   78.39
  10   0  -1  -23.89   65.54
 -10   0   1  138.34   82.09
  10   0   0   82.60   63.76
  10   0   1 1374.52  322.87
  10   0   211043.98  573.76
 -10   0  -211507.06  543.96
  10   0   3 2665.82  263.37
 -10   0  -3 2852.52  244.70
  10   0   4  933.04  138.35
 -10   0  -4 1301.74  180.00
 -10   0  -5  252.75  112.68
 -10   0  -5  408.01  128.78
 -10   0  -6  179.42   89.71
 -10   0  -6   -1.95   91.54
 -10   0  -7   74.88   95.89
 -10   0  -7  -33.30   98.06
 -10   0  -8 9408.09  730.26
 -10   0  -8 9589.30  241.24
 -10   0  -9 1829.12  194.38
 -10   0  -9 1359.39  191.21
 -10   0 -10   65.60   64.63
 -10   0 -10  172.86   95.05
 -10   0 -11  602.13  130.38
 -10   0 -11  863.65  178.53
 -10   0 -12 3696.57  314.94
 -10   0 -12 3548.28  309.40
 -10   0 -13   53.24   82.32
 -10   0 -13    6.30   90.99
 -10   0 -14   82.24   80.28
 -10   0 -14  153.36  121.50
 -10   0 -15   73.84   79.27
 -10   0 -15   82.22   86.94
 -10   0 -16 -113.83   75.20
 -10   0 -16  -56.66   80.68
 -10   0 -17  544.16  138.63
 -10   0 -17  503.44  156.62
 -10   0 -18   63.55   95.65
 -10   0 -18  120.91  100.37
 -10   0 -19   -1.01   87.43
 -10   0 -19   40.84  134.59
 -10   0 -20  149.46  141.95
 -10   0 -20   71.01   91.03
 -10   0 -21  135.99   89.81
 -10   0 -21  186.42  153.67
  10   1 -22  265.49  199.34
  10  -1 -22  -35.69  125.00
  10   1 -21  -21.41  129.87
  10  -1 -21  114.50  117.82
 -10  -1  21   26.59   71.73
  10   1 -20  193.74  115.87
  10  -1 -20  103.76   99.65
 -10  -1  20  189.20  131.17
  10   1 -19  165.03  124.80
  10  -1 -19  -16.53   89.68
 -10  -1  19  -27.94   87.38
  10   1 -18  308.57  153.16
  10  -1 -18  -75.52   92.16
 -10  -1  18   12.69   97.52
  10   1 -17  337.74  130.25
 -10   1  17  169.34   88.03
  10  -1 -17  143.70  101.47
 -10  -1  17   87.59   87.60
  10   1 -16  -19.07  101.94
 -10   1  16  -63.03   46.52
  10  -1 -16  207.46   97.50
 -10  -1  16  142.97   80.75
  10   1 -15 1368.09  185.99
 -10   1  15 1450.25  125.61
  10  -1 -15 1383.34  183.55
 -10  -1  15 1537.55  184.68
  10   1 -14 1803.10  252.50
 -10   1  14 1358.46  156.94
  10  -1 -14 1526.41  217.27
 -10  -1  14 1020.55  179.35
  10   1 -13  113.16  105.12
 -10   1  13  -22.10   52.39
  10  -1 -13   66.25  129.22
 -10  -1  13   -3.57   87.37
  10   1 -12  297.24  163.83
 -10   1  12  102.02   78.79
  10  -1 -12  205.75  136.12
 -10  -1  12  133.54   90.11
  10   1 -11 2230.46  240.18
 -10   1  11 2001.52  147.66
  10  -1 -11 2071.97  202.76
 -10  -1  11 2526.80  242.24
  10   1 -10  167.18  108.49
 -10   1  10   88.05   88.67
  10  -1 -10  126.83   80.87
 -10  -1  10  309.78  187.75
  10   1  -9  961.99  208.02
 -10   1   9  974.45  140.44
  10  -1  -9  816.09  156.32
 -10  -1   9  774.46  199.21
  10   1  -8  200.23  155.11
 -10   1   8  209.85   92.88
  10  -1  -8  153.81   98.58
 -10  -1   8  -64.36  110.80
  10   1  -7 1350.75  217.38
 -10   1   7 1439.46  123.25
  10  -1  -7 1631.34  165.63
 -10  -1   7 1268.88  194.18
  10   1  -6 1120.54  205.11
 -10   1   6  791.16  102.77
  10  -1  -6  849.43  134.38
 -10  -1   6  844.54  197.19
  10   1  -5 5264.22  381.07
 -10   1   5 4711.22  309.15
  10  -1  -5 4403.79  297.89
 -10  -1   5 4922.18  369.39
  10   1  -4  114.72  105.43
 -10   1   4   62.31   66.31
  10  -1  -4   17.10   52.70
 -10  -1   4  172.41  135.53
  10   1  -3  613.66  172.70
 -10   1   3  614.96  134.59
  10  -1  -3  464.38  112.65
  10   1  -2  301.36  185.82
 -10   1   2  297.27   83.13
 -10   1   2  482.17  133.57
  10  -1  -2  460.66  114.26
 -10  -1   2  388.03  127.38
 -10   1   1 1123.75  128.17
  10   1  -1 1342.93  207.77
 -10   1   1 1242.04   99.94
  10  -1  -1 1538.86  159.84
 -10  -1   1 1207.64  171.05
 -10   1   0  709.14  137.17
  10   1   0  743.49  178.17
 -10   1   0  425.54   64.70
  10  -1   0  543.73  117.82
 -10  -1   0  740.55  150.11
  10   1   1  597.69  232.75
 -10   1  -1  520.94   60.68
 -10   1  -1  813.59  148.53
  10  -1   1  654.66  149.61
 -10  -1  -1  578.87  153.14
 -10   1  -2 2219.37  214.71
  10   1   2 2475.27  365.16
 -10   1  -2 1962.87  137.01
  10  -1   2 2218.32  302.73
 -10  -1  -2 1817.77  192.91
 -10   1  -3  -33.09   81.80
  10   1   3   74.73   83.71
 -10   1  -3   27.79   26.49
  10  -1   3   68.48   72.75
 -10  -1  -3  -26.27   97.13
  10   1   4 1669.26  509.91
 -10   1  -4 1749.10  128.84
 -10   1  -4 1687.39  174.70
 -10  -1  -4 1808.18  205.56
  10   1   5 1106.33  191.08
 -10   1  -5  933.00   68.80
 -10   1  -5  912.77  128.29
 -10   1  -5 1077.65  162.58
 -10  -1  -5  903.43  157.64
 -10   1  -6 5859.54  343.19
 -10   1  -6 5536.43  343.93
 -10  -1  -6 5840.32  399.19
 -10  -1  -6 6376.06  405.84
 -10   1  -7 1910.08  163.33
 -10   1  -7 1908.13  198.73
 -10  -1  -7 1726.51  210.25
 -10  -1  -7 1913.24  201.18
 -10   1  -8 1913.22  198.05
 -10   1  -8 1957.67  246.99
 -10  -1  -8 1804.99  246.51
 -10  -1  -8 1666.62  209.95
 -10   1  -9  768.81  141.02
 -10   1  -9  820.13  169.20
 -10  -1  -9  457.27  151.45
 -10  -1  -9  766.02  143.98
 -10   1 -10  153.41  104.24
 -10   1 -10  -71.69  106.68
 -10  -1 -10  145.90  106.97
 -10  -1 -10  150.27  112.31
 -10   1 -11 1477.52  129.95
 -10   1 -11 1743.49  220.66
 -10  -1 -11 1214.50  192.79
 -10  -1 -11 1520.23  157.81
 -10   1 -12  961.12  138.15
 -10   1 -12  858.44  163.66
 -10  -1 -12  903.34  207.77
 -10  -1 -12  856.62  126.85
 -10   1 -13  996.96  153.29
 -10   1 -13  837.95  199.14
 -10  -1 -13 1028.66  204.92
 -10  -1 -13 1280.31  170.67
 -10   1 -14  480.71  142.43
 -10   1 -14  638.38  235.95
 -10  -1 -14  511.82  223.31
 -10  -1 -14  476.72  162.37
 -10   1 -15   98.71   79.66
 -10   1 -15  100.17  132.16
 -10  -1 -15   25.47  110.83
 -10  -1 -15  138.88  109.02
 -10   1 -16  694.77  142.23
 -10   1 -16  923.22  193.56
 -10  -1 -16  473.73  175.35
 -10  -1 -16  748.85  167.33
 -10   1 -17  207.31  137.71
 -10  -1 -17  393.48  194.08
 -10  -1 -17   84.06   87.45
 -10   1 -18  167.94  116.00
 -10   1 -18  152.27  132.73
 -10  -1 -18  270.79  154.16
 -10  -1 -18   60.58   83.32
 -10   1 -19   80.05   77.33
 -10   1 -19  -43.43   92.38
 -10  -1 -19  165.11  133.72
 -10  -1 -19   85.60   83.77
 -10   1 -20  203.53  116.29
 -10   1 -20   93.68   96.21
 -10  -1 -20  183.13   99.15
 -10  -1 -20  238.98  129.06
  10   2 -21   92.24  130.28
  10  -2 -21   68.82  115.28
 -10  -2  21  106.17   93.39
  10   2 -20  236.05  158.90
  10  -2 -20  126.00   95.83
 -10  -2  20  265.11  183.99
  10  -2 -19  173.89   96.73
 -10  -2  19  125.80  144.64
  10  -2 -18  218.68  146.91
 -10  -2  18  -18.83  100.74
 -10  -2  17    6.37   98.89
  10  -2 -16  545.17  181.82
 -10  -2  16  393.30  199.09
  10   2 -15  635.28  232.97
  10  -2 -15  360.43  152.62
 -10  -2  15  832.32  221.81
  10   2 -14 -169.11  125.43
 -10   2  14  -34.76   26.35
  10  -2 -14   82.90   84.65
 -10  -2  14   23.64  109.47
  10   2 -13  267.77  161.89
 -10   2  13  120.66   51.20
  10  -2 -13  214.11  125.86
 -10  -2  13  -14.06  114.79
  10   2 -12  787.72  181.71
 -10   2  12  787.86   81.45
  10  -2 -12  784.88  141.20
 -10  -2  12  769.73  218.90
  10   2 -11 1204.73  183.34
 -10   2  11 1536.84  109.78
  10  -2 -11 1428.39  141.39
 -10  -2  11 1272.20  259.48
  10   2 -10  963.41  193.56
 -10   2  10  768.97   98.70
  10  -2 -10  924.03  149.59
 -10  -2  10 1079.75  261.94
  10   2  -9  388.59  145.31
 -10   2   9  532.24  121.03
  10  -2  -9  453.75  135.97
 -10  -2   9  653.57  202.50
  10   2  -8  526.21  173.74
 -10   2   8  347.14   94.93
  10  -2  -8  168.95   89.20
 -10  -2   8  325.15  148.70
  10   2  -7  632.88  191.72
 -10   2   7  601.18  121.45
  10  -2  -7  469.33  142.01
 -10  -2   7  582.35  185.16
  10   2  -6  490.72  197.30
 -10   2   6  240.14  101.07
  10  -2  -6  254.86  127.01
  10   2  -5  226.59  152.99
 -10   2   5  139.64   71.48
  10  -2  -5   48.11   76.59
 -10  -2   5  422.33  185.00
  10   2  -4 1465.02  224.23
 -10   2   4 1273.86   62.07
 -10   2   4 1459.63  126.88
  10  -2  -4 1240.93  116.28
 -10  -2   4 1234.50  170.99
  10   2  -3 1829.47  220.63
 -10   2   3 1719.92  109.90
 -10   2   3 1974.46  156.62
  10  -2  -3 1801.58  141.03
 -10  -2   3 1795.62  200.04
  10   2  -2 2112.12  256.14
 -10   2   2 1654.78  104.68
 -10   2   2 1873.42  143.27
  10  -2  -2 1720.09  125.18
 -10  -2   2 1459.63  192.82
  10   2  -1 3297.82  293.52
 -10   2   1 2720.89  156.26
 -10   2   1 2889.17  195.19
  10  -2  -1 2912.48  173.96
 -10  -2   1 2933.21  252.09
  10   2   0 2032.13  247.41
 -10   2   0 1726.83  106.82
 -10   2   0 2204.14  178.66
  10  -2   0 1992.76  210.35
 -10  -2   0 1632.24  183.36
 -10   2  -1  148.10   94.99
  10   2   1  509.91  131.12
 -10   2  -1  295.82   65.24
  10  -2   1  218.48   59.55
 -10  -2  -1  336.31  139.50
  10   2   2   76.40   60.84
 -10   2  -2  123.50   39.22
 -10   2  -2   92.41   35.40
 -10   2  -2  168.11   98.89
 -10  -2  -2  236.71  134.58
  10   2   3  605.32  131.47
 -10   2  -3  628.91   46.40
 -10   2  -3  698.40   57.68
 -10   2  -3  895.13  161.57
 -10  -2  -3  632.16  177.17
  10   2   4 5070.70  534.52
 -10   2  -4 4644.85  257.63
 -10   2  -4 5198.03  285.85
 -10   2  -4 5247.25  330.71
 -10  -2  -4 5153.30  335.10
  10   2   5 2736.84  312.83
 -10   2  -5 2067.52  168.78
 -10   2  -5 2393.58  190.80
 -10   2  -5 2399.47  266.49
 -10  -2  -5 2551.73  254.33
 -10   2  -6 1388.50  123.75
 -10   2  -6 1683.12  144.20
 -10   2  -6 1671.45  233.26
 -10  -2  -6 1654.50  258.02
 -10  -2  -6 1711.99  208.40
 -10   2  -7  573.81   60.81
 -10   2  -7  749.78   76.02
 -10  -2  -7  443.51  170.04
 -10  -2  -7  554.14  155.16
 -10   2  -8  282.58   42.44
 -10   2  -8  580.04   89.07
 -10   2  -8  353.03  151.21
 -10  -2  -8  432.47  167.71
 -10  -2  -8  312.82  128.84
 -10   2  -9 1944.36  110.59
 -10   2  -9 1882.46  174.96
 -10  -2  -9 1714.76  223.96
 -10  -2  -9 1955.12  164.89
 -10   2 -10 2801.78  222.19
 -10   2 -10 3095.41  294.64
 -10  -2 -10 2667.49  309.60
 -10  -2 -10 2678.22  245.63
 -10   2 -11  236.49   90.51
 -10   2 -11  219.88  147.21
 -10  -2 -11    3.14  113.82
 -10  -2 -11  101.27   91.11
 -10   2 -12   85.36   56.44
 -10   2 -12  132.45  100.90
 -10  -2 -12  -32.19  111.85
 -10  -2 -12   14.77   65.47
 -10   2 -13  397.78  105.69
 -10   2 -13  640.16  213.51
 -10  -2 -13  152.57  152.16
 -10  -2 -13  267.48  117.79
 -10   2 -14   62.34   47.77
 -10   2 -14  -85.79  110.66
 -10  -2 -14  121.14  110.87
 -10  -2 -14  100.35   83.81
 -10   2 -15 1172.57  131.58
 -10   2 -15 1371.96  207.23
 -10  -2 -15 1153.27  234.94
 -10  -2 -15 1021.21  125.56
 -10   2 -16   90.56   59.66
 -10   2 -16  -57.50  101.77
 -10  -2 -16  364.79  254.23
 -10  -2 -16  294.59  137.72
 -10   2 -17   41.37   55.51
 -10   2 -17  274.49  121.68
 -10  -2 -17  459.11  217.03
 -10  -2 -17  100.36   70.71
 -10   2 -18  326.43  139.12
 -10   2 -18  157.45  160.11
 -10  -2 -18  421.96  198.89
 -10  -2 -18  350.32  151.64
 -10   2 -19    8.15  124.25
 -10  -2 -19  542.00  190.20
  10   3 -19    9.92  122.17
  10  -3 -19  -22.60   95.22
 -10  -3  19  143.07  126.38
  10   3 -18  396.97  196.73
  10  -3 -18  285.22  155.91
 -10  -3  18  150.20  115.31
  10   3 -17  195.01  141.08
  10  -3 -17  -16.31   83.42
 -10  -3  17   44.95  109.41
  10   3 -16   82.50  146.13
  10  -3 -16    6.68   81.89
 -10  -3  16 -106.43  117.09
  10   3 -15 -109.37  131.41
  10  -3 -15  -31.34   79.70
 -10  -3  15  226.83  216.49
  10   3 -14 2862.40  956.33
  10  -3 -14 2283.10  230.49
 -10  -3  14 1932.51  277.25
  10   3 -13    4.43  114.32
  10  -3 -13  -32.37   65.58
 -10  -3  13   13.05  119.53
  10   3 -12  412.98  209.93
  10  -3 -12  361.22  119.58
 -10  -3  12  278.21  119.21
  10   3 -11 2724.90  217.41
  10  -3 -11 2832.59  159.85
 -10  -3  11 2742.88  262.26
  10   3 -10  123.50  123.56
 -10   3  10  250.74   71.63
  10  -3 -10  106.65   73.99
  10   3  -9 -103.62  124.99
 -10   3   9   -0.14   30.00
  10  -3  -9  -11.19   52.45
 -10  -3   9  215.93  132.98
  10   3  -8   14.73  116.35
 -10   3   8  102.11   59.23
  10  -3  -8  111.68   87.87
 -10  -3   8   74.82  104.67
  10   3  -7  197.79  120.75
 -10   3   7   26.08   41.54
  10  -3  -7  -22.84   40.77
 -10  -3   7   16.63  106.76
  10   3  -6  157.77  113.89
 -10   3   6  259.44   96.04
  10  -3  -6  203.56   70.99
 -10  -3   6  160.78  149.89
  10   3  -5  440.43  197.76
 -10   3   5  286.22   53.23
 -10   3   5  372.06   96.00
  10  -3  -5  201.43   60.77
 -10  -3   5  174.12  115.32
 -10   3   4    1.57   16.18
 -10   3   4   97.30   60.46
  10  -3  -4  134.90   51.30
 -10  -3   4   83.61  164.09
 -10   3   3 1496.64   70.33
 -10   3   3 1937.82  159.56
  10  -3  -3 1546.15   86.63
 -10  -3   3 1809.35  229.79
 -10   3   2 1454.71  137.31
  10  -3  -2 1236.19   69.56
 -10  -3   2 1527.14  195.31
  10   3  -1 1677.33  199.84
 -10   3   1 1582.70  137.88
 -10  -3   1 1152.53  183.89
  10   3   0  110.89   67.09
 -10   3   0  233.24   81.90
 -10  -3   0  146.51  143.11
  10   3   1  118.95   73.13
 -10   3  -1  -29.28   74.64
 -10  -3  -1    0.52   97.84
  10   3   2  -36.30  100.16
 -10   3  -2  131.89   83.27
 -10  -3  -2  -28.49   88.87
  10   3   3  422.28  104.26
 -10   3  -3  601.60  167.20
 -10  -3  -3  954.62  155.39
  10   3   4 3648.63  514.20
 -10   3  -4 3891.22  268.73
 -10  -3  -4 3754.39  213.56
  10   3   5  529.39  155.03
 -10   3  -5  622.79  211.30
 -10  -3  -5  700.75  160.31
 -10   3  -6 2281.65  243.18
 -10  -3  -6 1601.39  222.19
 -10  -3  -6 1894.09  160.88
 -10   3  -7   15.51  119.08
 -10  -3  -7  266.84  169.46
 -10  -3  -7    0.66   66.44
 -10   3  -8  180.31  117.88
 -10  -3  -8  242.54  120.70
 -10  -3  -8  354.61  134.89
 -10  -3  -9    6.21  124.51
 -10  -3  -9  226.80   97.43
 -10   3 -10  559.55  244.88
 -10  -3 -10  101.45  170.65
 -10  -3 -10  429.13  141.92
 -10  -3 -11  152.53  100.96
 -10   3 -12  660.44  183.06
 -10  -3 -12  708.84  120.64
 -10   3 -13  494.19  222.06
 -10  -3 -13  375.65  128.94
 -10   3 -14 -212.97  127.51
 -10  -3 -14    3.46   50.52
 -10   3 -15    2.99  127.42
 -10  -3 -15  107.57  120.26
 -10  -3 -15  -60.52   51.81
 -10   3 -16  946.66  293.01
 -10  -3 -16  557.53  216.45
 -10   3 -17  259.94  160.77
 -10  -3 -17    3.73  124.88
 -10   3 -18   64.73  137.06
 -10  -3 -18  -68.21  120.93
  10   4 -17   48.38  127.05
  10  -4 -17  248.71  121.35
 -10  -4  17  -16.74  122.36
  10   4 -16  115.84  115.05
  10  -4 -16  207.23  108.95
 -10  -4  16  272.45  219.56
  10   4 -15 1043.60  270.58
  10  -4 -15 1348.26  308.58
 -10  -4  15 1046.53  299.54
  10   4 -14  338.63  181.52
  10  -4 -14  330.64  135.89
 -10  -4  14  395.41  260.55
  10  -4 -13  520.19  177.78
  10   4 -12  491.41  228.30
  10  -4 -12  120.03   51.42
  10   4 -11   69.66  138.10
  10  -4 -11   21.29   46.28
 -10  -4  11   46.90  126.64
  10   4 -10  504.30  268.04
  10  -4 -10  582.30  217.15
 -10  -4  10  359.09  197.51
  10   4  -9  218.93  140.65
 -10  -4   9  263.91  175.24
  10   4  -8   84.44  125.43
 -10  -4   8   -9.01  115.62
  10   4  -7  409.11  173.92
 -10   4   7  215.23   64.33
 -10  -4   7   46.23  107.27
  10   4  -6  336.54  201.53
 -10   4   6  699.95  164.51
 -10  -4   6  611.76  204.88
  10   4  -5  -38.31  116.00
 -10   4   5    1.79   47.61
 -10  -4   5   -2.67  116.91
  10   4  -4  409.08  186.72
 -10   4   4  713.61  176.78
 -10  -4   4  581.77  260.52
  10   4  -3 1745.57  235.32
 -10   4   3 1683.97  174.77
 -10  -4   3 1685.72  229.50
  10   4  -2  185.03  150.16
 -10   4   2  181.61  110.07
 -10  -4   2  251.50  106.85
  10   4  -1  207.31  147.69
 -10   4   1  224.81  110.63
 -10  -4   1  594.30  158.11
  10   4   0  276.36  179.59
 -10   4   0  597.20  144.17
 -10  -4   0  432.27  161.88
  10   4   1  363.90  145.56
 -10   4  -1  357.94  138.47
 -10  -4  -1  -57.93   86.95
  10   4   2  150.63   81.94
 -10   4  -2  -36.89   83.36
 -10  -4  -2    5.22   84.55
  10   4   3  622.39  239.28
 -10   4  -3  695.42  205.90
 -10  -4  -3  950.15  140.11
  10   4   4   55.21  117.60
 -10   4  -4  277.99  143.13
 -10  -4  -4  213.20  112.26
 -10   4  -5 1017.69  200.98
 -10  -4  -5  679.10  201.56
 -10  -4  -5  844.99  149.72
 -10   4  -6   56.71  115.66
 -10  -4  -6   -2.04  122.86
 -10  -4  -6   69.45   98.42
 -10   4  -7  669.00  223.27
 -10  -4  -7  567.36  203.54
 -10  -4  -7  418.14  122.82
 -10   4  -8 1361.82  266.54
 -10  -4  -8 1002.97  221.92
 -10  -4  -8  935.87  137.70
 -10   4  -9  262.42  201.30
 -10  -4  -9  -30.57  118.92
 -10  -4  -9  105.86   54.13
 -10   4 -10  331.03  168.58
 -10  -4 -10  217.76  174.86
 -10  -4 -10   52.99   51.61
 -10   4 -11  404.64  232.52
 -10  -4 -11  678.63  227.48
 -10  -4 -11  283.62  122.47
 -10   4 -12  510.29  229.49
 -10  -4 -12  912.90  223.58
 -10   4 -13  849.56  302.72
 -10  -4 -13  827.73  256.79
 -10  -4 -14   66.73  173.85
 -10   4 -15  603.91  211.86
 -10  -4 -15  507.13  234.51
  10   5 -13  191.24  130.73
 -10  -5  13  183.45  164.67
  10   5 -12   33.29  120.48
 -10  -5  12    0.48  134.90
  10   5 -11  301.14  188.18
 -10  -5  11   96.89  131.97
  10   5 -10  401.64  225.77
 -10  -5  10  331.86  266.34
  10   5  -9  184.70  126.43
 -10  -5   9  -17.18  132.58
  10   5  -8  397.49  185.82
 -10  -5   8  191.30  127.18
  10   5  -7  431.65  188.99
 -10  -5   7  175.95  113.80
  10   5  -6  374.13  205.41
 -10  -5   6  702.33  185.23
  10   5  -5  434.60  156.84
 -10  -5   5  290.47  157.79
  10   5  -4  328.88  156.50
 -10  -5   4  495.48  144.52
  10   5  -3   -7.86  119.79
 -10   5   3  101.20   54.60
 -10  -5   3 -123.85   95.77
  10   5  -2  218.95  134.17
 -10   5   2  124.25   60.42
 -10  -5   2  -53.59   90.94
  10   5  -1  268.38  166.02
 -10   5   1  294.19  124.09
 -10  -5   1  495.87  177.90
  10   5   0  638.12  262.83
 -10   5   0  860.07  164.89
 -10  -5   0  540.30  157.27
  10   5   1  389.49  168.29
 -10   5  -1  468.42  166.33
 -10  -5  -1  226.14  142.88
  10   5   2  121.93  147.24
 -10   5  -2  106.36  102.50
 -10  -5  -2   67.86   90.38
 -10   5  -3  401.09  211.19
 -10  -5  -3  330.02  172.53
 -10   5  -4  296.34  165.89
 -10  -5  -4  275.44  135.46
 -10  -5  -4  107.31  106.96
 -10   5  -5   97.14  138.15
 -10  -5  -5   73.65  103.58
 -10  -5  -5  159.98   68.20
 -10   5  -6   74.83  111.03
 -10  -5  -6  267.51  175.51
 -10  -5  -6  130.26   95.56
 -10   5  -7  244.36  163.91
 -10  -5  -7  337.25  183.14
 -10  -5  -7  321.39  150.39
 -10   5  -8  306.04  147.78
 -10  -5  -8  164.20  127.23
 -10  -5  -8  -40.55   51.55
 -10   5  -9    4.14  120.00
 -10  -5  -9  -28.51  126.99
 -10   5 -10  873.05  231.15
 -10  -5 -10  723.12  248.19
 -10   5 -11  278.34  181.39
 -10  -5 -11  271.47  194.71
  10   6  -4   52.76  105.79
 -10  -6   4  436.92  146.46
  10   6  -3  409.07  226.80
 -10  -6   3  235.46  147.81
  10   6  -2   98.34   71.06
 -10  -6   2   90.25   94.44
  10   6  -1   72.58  112.35
 -10  -6   1  114.72   95.23
  10   6   0  561.82  266.28
 -10  -6   0 1024.78  198.98
  10   6   1   77.75  109.80
 -10   6  -1  109.74   77.02
 -10  -6  -1   98.34  116.08
 -10   6  -2  223.87  115.87
 -10  -6  -2  263.59  183.61
 -10  -6  -2  214.84  113.97
 -10   6  -3  433.61  120.01
 -10  -6  -3   48.88  127.50
 -10  -6  -3   80.03   68.55
  11   0 -21   97.41  117.68
  11   0 -20  242.72  189.22
 -11   0  20  137.47  105.96
  11   0 -19   57.19  117.25
 -11   0  19  162.14   93.93
  11   0 -18  -14.70  106.80
 -11   0  18  -56.36   67.24
  11   0 -17  198.93  110.86
 -11   0  17  247.42  106.88
  11   0 -16  890.46  198.03
 -11   0  16  795.60  180.03
  11   0 -15  147.82  105.34
 -11   0  15   -8.43   71.87
  11   0 -14 1080.46  207.99
 -11   0  14 1083.70  177.60
  11   0 -13  153.13  110.96
 -11   0  13  172.09   88.55
  11   0 -12   -1.07  110.58
 -11   0  12   89.84  111.92
  11   0 -11   50.09  103.36
 -11   0  11  399.29  129.32
  11   0 -10 5713.83  305.91
 -11   0  10 5172.80  248.88
  11   0  -9   44.46  100.70
 -11   0   9  112.14   70.80
  11   0  -8 2383.48  248.07
 -11   0   8 2239.01  222.48
  11   0  -7  909.33  172.20
 -11   0   7  914.21  171.70
  11   0  -6  261.05  147.09
 -11   0   6  167.00   93.46
  11   0  -5  718.84  158.43
 -11   0   5  526.25  169.31
  11   0  -4  159.16  137.00
 -11   0   4   47.58   87.81
  11   0  -3   70.59   73.04
 -11   0   3  108.99  128.01
  11   0  -2   16.17   69.38
 -11   0   2  182.40   94.51
  11   0  -1 3810.16  286.83
 -11   0   1 3448.92  264.80
  11   0   0 2316.83  195.15
 -11   0   0 2201.87  196.79
  11   0   1  505.00  105.31
  11   0   2  284.31  133.64
 -11   0  -2  156.15  123.28
  11   0   3  679.74  158.53
 -11   0  -3  794.85  142.67
  11   0   4 1838.71  311.44
 -11   0  -4 1672.09  183.83
 -11   0  -5  144.85   90.80
 -11   0  -5  426.99  177.03
 -11   0  -6  427.97  120.11
 -11   0  -6  381.40  172.88
 -11   0  -7  265.51  100.40
 -11   0  -7  143.04  104.28
 -11   0  -8   81.13   65.61
 -11   0  -8  122.04  134.22
 -11   0  -9  141.54   96.10
 -11   0  -9   41.05   97.68
 -11   0 -10  157.84  102.71
 -11   0 -10  191.17  165.36
 -11   0 -11 2727.96  255.50
 -11   0 -11 3072.24  294.29
 -11   0 -12  691.99  175.97
 -11   0 -12  958.25  155.46
 -11   0 -13 1409.33  149.65
 -11   0 -13 1430.29  184.85
 -11   0 -14  469.59  141.99
 -11   0 -14  677.54  196.36
 -11   0 -15 1562.12  185.41
 -11   0 -15 1723.36  205.32
 -11   0 -16  368.54  167.52
 -11   0 -16  442.92  192.50
 -11   0 -17  113.11   82.93
 -11   0 -17  429.01  147.13
 -11   0 -18  514.56  199.89
 -11   0 -18  107.18   97.47
 -11   0 -19  -62.14   99.75
 -11   0 -19  384.38  167.51
 -11   0 -20  150.67   93.40
 -11   0 -20  103.61   89.29
  11   1 -21  393.63  191.81
  11  -1 -21   89.21  127.29
 -11  -1  21  113.57  107.24
  11   1 -20  122.71  167.14
  11  -1 -20  226.08  168.71
 -11  -1  20  135.84   79.58
  11   1 -19   53.28  126.36
  11  -1 -19   84.18   97.59
 -11  -1  19  -21.47   92.98
  11   1 -18  577.22  191.07
  11  -1 -18  893.88  158.29
 -11  -1  18  551.07  140.62
  11   1 -17  255.49  132.17
 -11   1  17   43.46   49.75
  11  -1 -17  117.95   92.69
 -11  -1  17  337.84  160.16
  11   1 -16  103.34  108.37
 -11   1  16  234.04   90.20
  11  -1 -16   45.27  105.76
 -11  -1  16  -20.64   76.62
  11   1 -15  684.69  185.85
 -11   1  15  645.01  137.21
  11  -1 -15  809.34  177.16
 -11  -1  15  526.21  156.67
  11   1 -14  671.69  238.23
 -11   1  14  880.25  111.79
  11  -1 -14  840.55  182.25
 -11  -1  14  718.18  225.82
  11   1 -13 2681.42  280.59
 -11   1  13 2346.13  203.52
  11  -1 -13 2495.74  274.62
 -11  -1  13 2529.71  255.89
  11   1 -12  183.22  122.85
 -11   1  12  157.06   89.19
  11  -1 -12   45.70   85.97
 -11  -1  12   52.84  119.22
  11   1 -11  335.53  200.06
 -11   1  11  473.52  125.31
  11  -1 -11  391.91  161.34
 -11  -1  11  308.81  125.78
  11   1 -10  248.51  163.72
 -11   1  10  197.37   95.97
  11  -1 -10  436.19  160.27
 -11  -1  10  561.74  178.99
  11   1  -9 3109.13  264.32
 -11   1   9 2287.22  165.39
  11  -1  -9 2486.48  194.51
 -11  -1   9 2628.42  279.41
  11   1  -8  924.04  204.33
 -11   1   8  817.00  133.64
  11  -1  -8  652.40  130.30
 -11  -1   8  754.65  208.26
  11   1  -7  628.46  179.73
 -11   1   7  459.50  112.70
  11  -1  -7  509.30  123.58
 -11  -1   7  619.15  222.19
  11   1  -6 3269.72  301.54
 -11   1   6 2697.11  189.01
  11  -1  -6 2413.36  195.50
 -11  -1   6 2594.80  268.44
  11   1  -5  256.99  148.74
 -11   1   5  521.84  122.99
  11  -1  -5  450.18  148.32
 -11  -1   5  604.69  156.45
 -11   1   4  565.44  117.40
  11  -1  -4  537.07  132.64
 -11  -1   4  288.96  142.00
  11   1  -3  256.39  141.14
 -11   1   3  614.48  125.65
  11  -1  -3  681.16  113.31
 -11  -1   3  441.95  171.88
  11   1  -2 3947.90  313.32
 -11   1   2 3572.17  254.14
  11  -1  -2 3596.47  246.94
 -11  -1   2 3358.13  256.44
  11   1  -1 1776.40  247.57
 -11   1   1 1381.51  168.95
  11  -1  -1 1662.48  171.72
 -11  -1   1 1478.53  193.10
  11   1   0  831.56  170.26
 -11   1   0  612.92   59.71
 -11   1   0  680.81  124.70
  11  -1   0  643.49  116.63
 -11  -1   0  831.09  179.18
  11   1   1 1401.70  319.38
 -11   1  -1 1110.96   74.46
 -11   1  -1 1267.27  152.17
  11  -1   1 1277.51  269.03
 -11  -1  -1 1168.80  160.08
 -11   1  -2  164.28  125.58
  11   1   2  -62.71   96.86
 -11   1  -2  117.64   50.86
  11  -1   2   61.63   47.21
 -11  -1  -2  183.33  136.61
 -11   1  -3  128.04  114.96
  11   1   3   65.46   63.22
 -11   1  -3   70.25   37.80
  11  -1   3  134.11   75.40
 -11  -1  -3  228.75  136.64
  11   1   4 1135.26  272.19
 -11   1  -4 1091.29  142.22
 -11  -1  -4 1013.70  150.56
  11   1   5 3635.19  287.61
 -11   1  -5 3705.59  256.53
 -11   1  -5 3348.32  242.35
 -11  -1  -5 3539.93  264.89
 -11   1  -6  526.49  139.04
 -11   1  -6  337.73  116.35
 -11  -1  -6  672.23  200.26
 -11  -1  -6  736.97  191.46
 -11   1  -7  377.42  112.40
 -11   1  -7  632.24  157.32
 -11  -1  -7  569.31  184.59
 -11  -1  -7  551.22  166.72
 -11   1  -8  428.98  112.43
 -11   1  -8  393.57  153.76
 -11  -1  -8  901.89  251.09
 -11  -1  -8  524.74  163.86
 -11   1  -9  589.79  144.30
 -11   1  -9  507.96  171.82
 -11  -1  -9  165.62  140.94
 -11  -1  -9  251.14  115.47
 -11   1 -10  214.31   81.49
 -11   1 -10  224.24  184.07
 -11  -1 -10  162.47  139.27
 -11  -1 -10  203.37  147.90
 -11   1 -11  820.52  135.85
 -11   1 -11  865.43  187.88
 -11  -1 -11  768.19  159.27
 -11  -1 -11  865.48  150.70
 -11   1 -12 1518.20  162.30
 -11   1 -12 1701.25  222.39
 -11  -1 -12 1606.64  215.33
 -11  -1 -12 1825.14  191.42
 -11   1 -13  228.10  107.95
 -11   1 -13  273.47  145.69
 -11  -1 -13  342.67  152.08
 -11  -1 -13  206.69  134.82
 -11   1 -14  851.42  162.85
 -11   1 -14  908.43  181.70
 -11  -1 -14  677.19  190.28
 -11  -1 -14  933.40  177.12
 -11   1 -15  365.88  157.79
 -11   1 -15   16.27   87.17
 -11  -1 -15  260.20  152.13
 -11  -1 -15   75.69   86.96
 -11   1 -16   79.30   70.71
 -11   1 -16   58.34   90.77
 -11  -1 -16  233.18  140.60
 -11  -1 -16  132.48  125.99
 -11   1 -17  147.94  126.29
 -11   1 -17  138.81   91.11
 -11  -1 -17  124.26   89.63
 -11  -1 -17    6.54   79.13
 -11   1 -18   90.78   70.86
 -11   1 -18  -55.62   85.45
 -11  -1 -18  119.07  126.01
 -11  -1 -18    0.66   77.91
 -11   1 -19  414.95  127.42
 -11   1 -19  150.63   97.52
 -11  -1 -19  128.42  134.06
 -11  -1 -19  213.51  124.55
 -11   1 -20  701.68  150.36
 -11   1 -20  521.65  193.54
 -11  -1 -20  462.32  153.67
 -11  -1 -20  532.23  133.67
  11  -2 -20    6.12  102.03
 -11  -2  20  486.92  170.96
  11   2 -19   43.11  143.04
  11  -2 -19  -80.13  101.85
 -11  -2  19  168.57  110.48
  11   2 -18  132.84  136.99
  11  -2 -18   10.11   92.18
  11   2 -17  159.24  148.35
  11  -2 -17  154.01  126.36
 -11  -2  17  162.25  146.84
  11   2 -16 -104.92  119.06
  11  -2 -16  317.58  166.02
 -11  -2  16   38.10   93.94
  11   2 -15 -128.99  131.36
  11  -2 -15   29.49  114.58
 -11  -2  15  -13.24  116.41
  11   2 -14  182.68  132.58
 -11   2  14  132.37   55.01
  11  -2 -14  120.64   86.68
 -11  -2  14   33.95  113.90
  11   2 -13  298.21  168.39
 -11   2  13  187.98   65.10
  11  -2 -13   99.80   87.69
 -11  -2  13   86.93  119.58
  11   2 -12  688.72  228.04
 -11   2  12  600.02  121.79
  11  -2 -12  368.07  146.90
 -11  -2  12  421.67  218.49
  11   2 -11  -10.89  100.71
 -11   2  11   31.98   41.04
  11  -2 -11   66.97   75.59
 -11  -2  11   21.66  122.86
  11   2 -10 1252.22  193.68
 -11   2  10  970.49  108.26
  11  -2 -10 1088.42  157.31
 -11  -2  10 1348.86  242.15
  11   2  -9  161.75  149.89
 -11   2   9  277.22   79.86
  11  -2  -9  245.35  116.23
 -11  -2   9  186.67  124.89
  11   2  -8  228.45  166.94
 -11   2   8  195.32   88.96
  11  -2  -8  262.37  129.80
 -11  -2   8  183.77  116.35
  11   2  -7  683.19  193.28
 -11   2   7  361.66  104.24
  11  -2  -7  101.02   88.79
 -11  -2   7  252.14  142.67
  11   2  -6   95.70  112.38
 -11   2   6   62.56   83.48
  11  -2  -6   15.64   59.37
  11   2  -5  292.11  158.75
 -11   2   5  219.07  117.38
  11  -2  -5  118.27   77.22
 -11  -2   5  297.79  173.04
  11   2  -4 1222.07  242.75
 -11   2   4  765.17   80.60
 -11   2   4  949.04  125.87
  11  -2  -4  936.02  128.59
 -11  -2   4  377.63  172.22
  11   2  -3  659.74  233.59
 -11   2   3  439.94   61.70
 -11   2   3  544.83  116.97
  11  -2  -3  529.25   97.78
 -11  -2   3  533.20  176.19
  11   2  -2 1429.68  214.13
 -11   2   2 1490.25  129.77
 -11   2   2 1622.10  174.09
  11  -2  -2 1589.61  148.17
 -11  -2   2 1453.73  176.75
 -11   2   1 2807.15  256.28
  11   2  -1 2642.87  296.83
 -11   2   1 2401.29  191.23
  11  -2  -1 2707.10  222.55
 -11  -2   1 3260.29  315.41
  11   2   0  153.96   95.10
 -11   2   0  236.63   58.50
 -11   2   0  338.61  115.10
  11  -2   0  218.28   57.28
 -11  -2   0  237.47  145.61
 -11   2  -1   30.66   87.85
  11   2   1  299.86   97.95
 -11   2  -1  217.70   61.08
  11  -2   1  127.69   51.57
 -11  -2  -1  447.30  178.04
  11   2   2  433.10  135.83
 -11   2  -2  337.43   45.42
 -11   2  -2  286.88   76.03
 -11   2  -2  588.78  178.60
 -11  -2  -2  397.69  166.86
  11   2   3 1622.13  280.53
 -11   2  -3 1096.99  102.08
 -11   2  -3 1225.26  115.97
 -11   2  -3 1328.93  214.69
 -11  -2  -3 1310.87  196.03
  11   2   4  278.37  152.54
 -11   2  -4  370.29   43.88
 -11   2  -4  313.03   56.76
 -11   2  -4  204.30  106.99
 -11  -2  -4  311.04  153.48
  11   2   5 5274.61  291.55
 -11   2  -5 5067.81  184.44
 -11   2  -5 4973.34  249.95
 -11  -2  -5 5219.45  259.22
 -11   2  -6 3566.91  137.91
 -11   2  -6 3714.62  224.99
 -11  -2  -6 3789.49  263.58
 -11  -2  -6 3814.98  216.65
 -11   2  -7  723.35   82.55
 -11   2  -7  844.00  200.00
 -11  -2  -7 1054.14  193.25
 -11  -2  -7  497.81  167.75
 -11   2  -8 2276.68  111.78
 -11  -2  -8 2054.58  235.39
 -11  -2  -8 2243.87  168.43
 -11   2  -9  710.21   81.75
 -11   2  -9  612.58  165.15
 -11  -2  -9  836.61  216.96
 -11  -2  -9 1007.44  149.23
 -11   2 -10   47.47   35.05
 -11   2 -10  117.56   92.15
 -11  -2 -10   22.74  111.77
 -11  -2 -10  236.02  129.21
 -11   2 -11  549.57  132.75
 -11   2 -11  536.25  178.28
 -11  -2 -11  509.74  213.40
 -11  -2 -11  608.59  173.01
 -11   2 -12   97.13   59.39
 -11   2 -12  423.79  190.23
 -11  -2 -12   54.66  107.68
 -11  -2 -12   98.81   99.85
 -11   2 -13   84.74   58.92
 -11   2 -13   22.31   94.94
 -11  -2 -13  165.74  171.92
 -11  -2 -13   60.61   73.86
 -11   2 -14  433.30  133.36
 -11   2 -14  246.48  159.20
 -11  -2 -14  325.88  204.64
 -11  -2 -14  319.27  135.00
 -11   2 -15   64.42   72.47
 -11   2 -15    9.73  102.95
 -11  -2 -15   41.83  128.49
 -11  -2 -15  125.24   90.26
 -11   2 -16 -105.49  114.40
 -11  -2 -16  166.76  156.64
 -11  -2 -16   65.55   77.59
 -11   2 -17  410.11  210.86
 -11  -2 -17  153.98  109.65
 -11  -2 -17  176.69  108.87
 -11   2 -18  765.54  235.98
 -11  -2 -18  845.70  211.29
 -11  -2 -18  675.20  151.02
 -11   2 -19  252.55  237.03
 -11  -2 -19  -30.83  109.62
  11   3 -18  -95.09  125.23
  11  -3 -18  156.94  145.20
 -11  -3  18  -88.72  114.42
  11   3 -17   95.44  125.28
  11  -3 -17   92.42  113.03
 -11  -3  17  262.95  203.32
  11   3 -16  444.49  224.09
  11  -3 -16  105.97   78.89
 -11  -3  16  372.45  191.36
  11   3 -15  584.51  198.72
  11  -3 -15  742.60  159.45
 -11  -3  15  709.56  221.61
  11   3 -14   17.23  128.45
  11  -3 -14  -20.93   64.75
 -11  -3  14   18.99  150.58
  11   3 -13  -63.30  118.49
  11  -3 -13  174.69   88.81
 -11  -3  13  269.84  189.74
  11   3 -12   -8.51  115.58
  11  -3 -12    6.96   52.18
 -11  -3  12  -77.76  115.51
  11   3 -11  349.61  170.06
  11  -3 -11  237.37   72.37
 -11  -3  11  452.77  205.79
  11   3 -10  621.73  223.55
 -11   3  10  472.15  108.66
  11  -3 -10  175.64   81.10
 -11  -3  10  190.75  117.09
  11   3  -9  538.73  191.02
 -11   3   9  363.83   88.88
  11  -3  -9  127.72   74.34
 -11   3   8  100.49   56.83
  11  -3  -8  232.31   93.22
 -11  -3   8   11.25  110.07
 -11   3   7   40.19   46.66
  11  -3  -7  159.15   80.38
 -11  -3   7  145.84  108.37
 -11   3   6  180.04   96.48
  11  -3  -6   44.62   49.93
 -11  -3   6  137.28   99.49
  11   3  -5  -85.76  119.99
 -11   3   5  208.55  114.19
  11  -3  -5   67.22   42.32
 -11  -3   5  131.67  107.25
  11   3  -4  329.40  165.59
 -11   3   4  130.39  116.92
  11  -3  -4   90.65   40.29
 -11  -3   4  -87.53  112.07
  11   3  -3   13.46  110.55
 -11   3   3  229.95  102.85
  11  -3  -3  209.48   49.08
 -11  -3   3  183.98  167.43
  11   3  -2   32.67  106.82
 -11   3   2  152.07  114.13
  11  -3  -2   60.04   20.16
 -11  -3   2   12.90  110.80
  11   3  -1 2678.01  345.43
 -11   3   1 2523.05  146.99
 -11  -3   1 2719.46  239.94
  11   3   0  163.74   88.58
 -11   3   0  706.58  136.94
 -11  -3   0  484.83  180.95
  11   3   1  753.20  191.58
 -11   3  -1  653.21  162.75
 -11  -3  -1  716.38  192.01
  11   3   2  298.46  265.70
 -11   3  -2  502.31  138.46
 -11  -3  -2  187.10  127.77
  11   3   3 1073.38  268.46
 -11   3  -3 1295.70  203.13
 -11  -3  -3 1554.36  182.11
  11   3   4    5.06   98.60
 -11   3  -4  203.36  161.12
 -11  -3  -4   88.76  127.30
  11   3   5  387.94  168.72
 -11   3  -5  585.53  152.70
 -11  -3  -5  372.29  166.53
 -11   3  -6  230.08  156.55
 -11  -3  -6   62.78  112.84
 -11  -3  -6  324.71  163.01
 -11   3  -7  230.42  156.95
 -11  -3  -7  209.83  127.87
 -11  -3  -7  479.79  144.99
 -11   3  -8 2214.10  206.49
 -11  -3  -8 1959.96  144.80
 -11   3  -9  578.11  216.72
 -11  -3  -9  562.72  171.53
 -11   3 -10  197.29  151.66
 -11  -3 -10  170.53  103.93
 -11  -3 -11   94.06  123.26
 -11  -3 -11  567.45  166.85
 -11   3 -12  151.51  110.14
 -11  -3 -12  107.87  109.69
 -11  -3 -12  188.33   79.25
 -11   3 -13  465.48  217.26
 -11  -3 -13  194.77  114.26
 -11  -3 -13  100.18   52.89
 -11   3 -14  834.94  214.87
 -11  -3 -14  766.19  218.87
 -11  -3 -14 1061.08  172.36
 -11   3 -15  798.84  270.25
 -11  -3 -15  461.14  266.96
 -11  -3 -15  198.22   86.33
 -11   3 -16 1334.38  285.52
 -11  -3 -16 1142.32  276.72
 -11   3 -17   40.82  131.58
 -11  -3 -17   90.07  169.82
  11   4 -16  103.71  118.01
 -11  -4  16  207.61  131.70
  11   4 -15   34.00  111.73
 -11  -4  15   94.63  188.60
  11   4 -14  481.07  222.16
 -11  -4  14  315.48  224.91
  11   4 -13  708.15  249.23
  11   4 -12  132.23  126.83
 -11  -4  12  371.84  191.97
  11   4 -11  264.63  209.91
 -11  -4  11   48.42  111.35
  11   4 -10 1781.54  268.48
 -11  -4  10 1411.24  229.77
  11   4  -9  109.44  140.61
 -11  -4   9  164.59  192.83
  11   4  -8  -32.51  124.19
 -11  -4   8  141.90  116.49
  11   4  -7  205.97  132.56
 -11   4   7  245.74   92.69
 -11  -4   7   81.92  156.60
  11   4  -6  161.03  162.27
 -11   4   6   86.92   81.59
 -11  -4   6  350.18  169.24
  11   4  -5   28.25  115.70
 -11   4   5   47.76   49.06
 -11  -4   5  -21.71  105.51
  11   4  -4 1152.85  219.80
 -11   4   4 1080.99  141.35
 -11  -4   4  959.56  189.12
  11   4  -3  132.66  166.21
 -11   4   3  141.45   97.19
 -11  -4   3   77.46  135.39
  11   4  -2  524.50  235.68
 -11   4   2  653.37  184.50
 -11  -4   2  997.16  177.89
  11   4  -1  -22.96  110.28
 -11   4   1  -22.51   77.20
 -11  -4   1   49.61   89.60
  11   4   0   34.36  140.61
 -11   4   0  164.46  109.89
 -11  -4   0  195.40  140.79
  11   4   1   79.45  138.51
 -11   4  -1  -15.03   74.82
 -11  -4  -1    9.52   84.70
  11   4   2  -90.82  118.02
 -11   4  -2  107.09   82.68
 -11  -4  -2   84.46   83.15
  11   4   3  415.59  181.64
 -11   4  -3  627.45  180.77
 -11  -4  -3  548.25  152.46
  11   4   4   68.62  112.44
 -11   4  -4  231.16  101.48
 -11  -4  -4  104.71   77.89
 -11   4  -5  309.24  167.04
 -11  -4  -5  146.45  161.46
 -11  -4  -5  537.55  148.21
 -11   4  -6 1170.02  253.74
 -11  -4  -6  866.03  226.86
 -11  -4  -6  851.52  164.44
 -11   4  -7 1329.13  244.91
 -11  -4  -7  774.40  177.17
 -11  -4  -7  714.72  165.02
 -11   4  -8  712.98  241.26
 -11  -4  -8 1001.28  239.32
 -11  -4  -8  690.89  129.68
 -11   4  -9  288.27  205.94
 -11  -4  -9  412.15  213.07
 -11  -4  -9   58.28   83.58
 -11   4 -10  288.15  158.58
 -11  -4 -10  896.27  219.18
 -11  -4 -10  552.59  126.49
 -11   4 -11  212.45  135.40
 -11  -4 -11  408.10  193.53
 -11  -4 -11  122.33   68.24
 -11   4 -12   72.98  128.81
 -11  -4 -12  226.73  164.14
 -11   4 -13  237.00  154.98
 -11  -4 -13  761.23  235.07
 -11  -4 -14  271.40  158.24
  11   5 -11   45.70  115.12
 -11  -5  11  210.97  201.17
  11   5 -10   38.96  111.60
 -11  -5  10   90.36  121.90
 -11  -5   9   73.39  127.52
  11   5  -8 1599.73  374.24
 -11  -5   8 1157.97  318.73
  11   5  -7    7.45  113.57
 -11  -5   7  184.17  120.21
  11   5  -6  864.93  241.48
 -11  -5   6  760.30  206.12
  11   5  -5  633.46  178.80
 -11  -5   5  675.67  184.67
  11   5  -4  385.35  168.06
 -11  -5   4  232.89  112.36
  11   5  -3   46.82   62.47
 -11   5   3   62.13   56.02
 -11  -5   3   56.13   91.44
  11   5  -2  175.49  149.51
 -11   5   2  398.64  156.34
 -11  -5   2  228.63  150.65
  11   5  -1  505.61  217.71
 -11   5   1  739.93  152.49
 -11  -5   1  515.36  178.88
  11   5   0   77.12   69.77
 -11   5   0   52.86   80.59
 -11  -5   0 -111.93   82.15
  11   5   1  225.12  156.62
 -11   5  -1  276.55  149.70
 -11  -5  -1  187.25  129.15
  11   5   2   37.18  111.24
 -11   5  -2  158.15  132.53
 -11  -5  -2   42.51   88.42
  11   5   3  237.81  137.90
 -11   5  -3  380.90  188.71
 -11  -5  -3  484.50  197.80
 -11   5  -4 1064.41  216.46
 -11  -5  -4  886.04  218.48
 -11  -5  -4  756.54  165.03
 -11   5  -5  419.77  198.14
 -11  -5  -5  288.63  122.42
 -11  -5  -5  341.09  129.15
 -11   5  -6  138.65  139.83
 -11  -5  -6  524.66  236.08
 -11  -5  -6  303.30  155.20
 -11   5  -7  252.01  154.25
 -11  -5  -7  199.21  189.17
 -11  -5  -7   13.93   61.10
 -11   5  -8  445.46  159.30
 -11  -5  -8   99.44  139.21
 -11  -5  -8  382.87  107.83
 -11   5  -9  152.32  151.41
 -11  -5  -9  159.44  132.37
 -11   5 -10  193.93  190.73
 -11  -5 -10  253.16  181.29
  12   0 -21  -71.93  121.12
  12   0 -20  130.95  126.34
  12   0 -19  276.04  183.57
 -12   0  19   37.90   52.88
  12   0 -18  925.00  222.40
 -12   0  18  383.69  127.90
  12   0 -17  218.75  121.17
 -12   0  17  219.67  109.40
  12   0 -16  123.20  146.36
 -12   0  16  119.22  103.91
  12   0 -15  174.10  149.83
 -12   0  15   34.96   80.29
  12   0 -14  318.86  143.78
 -12   0  14  -42.98   71.57
  12   0 -13  468.96  193.85
 -12   0  13  244.93  126.01
  12   0 -12 1102.34  180.89
 -12   0  12  733.81  156.77
  12   0 -11 1883.34  254.94
 -12   0  11 1831.09  209.10
  12   0 -10  254.19  108.47
 -12   0  10  279.78  113.31
  12   0  -9 4107.58  245.52
 -12   0   9 3938.35  209.16
  12   0  -8    4.83   91.89
 -12   0   8  272.40  136.98
  12   0  -7 1761.11  247.23
 -12   0   7 1815.02  221.45
  12   0  -6  177.78  125.80
 -12   0   6   25.96   96.52
  12   0  -5   15.79   85.85
 -12   0   5  460.96  205.85
  12   0  -4 4619.66  310.46
 -12   0   4 4715.73  322.97
  12   0  -3  991.65  149.53
 -12   0   3  924.47  166.98
  12   0  -2  466.72  148.34
 -12   0   2  341.39  154.61
  12   0  -1 4098.60  277.24
 -12   0   1 3783.25  269.61
  12   0   0  859.15  134.29
 -12   0   0  789.07  146.92
  12   0   1 1677.06  346.45
  12   0   2  339.92  108.96
 -12   0  -2  354.24  159.29
  12   0   3   47.58   49.25
 -12   0  -3   -2.46   80.68
  12   0   4  258.74  103.36
 -12   0  -4  295.61  134.01
 -12   0  -5   84.15   65.14
 -12   0  -5  413.84  131.06
 -12   0  -6 1244.76  151.50
 -12   0  -6 1389.52  163.83
 -12   0  -7 1477.86  169.80
 -12   0  -7 1146.63  170.54
 -12   0  -8   -7.83   70.80
 -12   0  -8   29.27   95.68
 -12   0  -9 4354.24  233.15
 -12   0  -9 4390.84  235.45
 -12   0 -10   36.10   81.84
 -12   0 -10  177.02  136.17
 -12   0 -11  402.31  152.20
 -12   0 -11  397.07  135.16
 -12   0 -12  735.04  189.34
 -12   0 -12  506.74  180.83
 -12   0 -13   18.55   65.46
 -12   0 -13  101.23   84.88
 -12   0 -14 1483.19  185.47
 -12   0 -14 1558.13  203.64
 -12   0 -15  736.19  191.07
 -12   0 -15  709.39  150.54
 -12   0 -16   78.78  113.42
 -12   0 -16   28.56   82.51
 -12   0 -17  145.08   99.75
 -12   0 -17  -44.95   89.69
 -12   0 -18   24.10   94.86
 -12   0 -18   94.76   94.13
 -12   0 -19  608.03  145.89
 -12   0 -19  922.62  207.28
  12   1 -20 1010.37  234.05
  12  -1 -20  506.59  186.31
 -12  -1  20  653.90  164.13
  12   1 -19  143.69  168.33
  12  -1 -19 -117.58   99.00
 -12  -1  19   11.89   81.28
  12   1 -18  202.13  134.64
  12  -1 -18  -38.17   94.43
 -12  -1  18  349.56  179.76
  12   1 -17  163.47  120.55
  12  -1 -17  309.88  156.83
 -12  -1  17   93.71  113.90
  12   1 -16   59.09  114.16
 -12   1  16   21.20   48.71
  12  -1 -16  125.88   96.52
 -12  -1  16  -66.04   89.50
  12   1 -15 1360.99  218.12
 -12   1  15 1357.94  145.00
  12  -1 -15 1303.65  178.35
 -12  -1  15 1330.02  188.90
  12   1 -14  286.11  158.24
 -12   1  14  445.20  122.71
  12  -1 -14  127.68   94.83
 -12  -1  14  -33.84   86.43
  12   1 -13   53.77  110.75
 -12   1  13   63.05   77.43
  12  -1 -13  501.99  173.42
 -12  -1  13  263.69  164.81
  12   1 -12  499.30  208.96
 -12   1  12  243.16  104.29
  12  -1 -12  277.41  155.59
 -12  -1  12   76.80   88.95
  12   1 -11 1103.37  202.50
 -12   1  11 1114.05  146.04
  12  -1 -11  952.33  155.59
 -12  -1  11  955.46  177.34
  12   1 -10 1428.95  225.13
 -12   1  10 1141.33  165.00
  12  -1 -10 1253.23  171.09
 -12  -1  10 1337.04  202.87
  12   1  -9  165.46  119.57
 -12   1   9   69.12   66.91
  12  -1  -9   70.63   78.92
 -12  -1   9  105.25  149.36
  12   1  -8 2660.29  229.72
 -12   1   8 2392.57  150.68
  12  -1  -8 2375.60  186.36
 -12  -1   8 2567.84  267.90
  12   1  -7 2576.70  232.90
 -12   1   7 2399.06  142.85
  12  -1  -7 2491.52  197.62
 -12  -1   7 2513.26  271.95
  12   1  -6 6440.29  326.39
 -12   1   6 5732.22  236.27
  12  -1  -6 5666.94  256.66
 -12  -1   6 5629.74  305.04
  12   1  -5 1555.66  225.47
 -12   1   5 1570.06  185.03
  12  -1  -5 1528.80  192.01
 -12  -1   5 1743.23  260.93
  12   1  -4 1206.06  229.03
 -12   1   4 1086.43  174.84
  12  -1  -4 1153.59  172.75
 -12  -1   4  930.15  186.06
  12   1  -3  236.44  109.70
 -12   1   3   59.90   86.51
  12  -1  -3  159.27   93.83
 -12  -1   3   73.74   90.29
  12   1  -2  705.97  201.07
 -12   1   2  794.17  204.58
  12  -1  -2  793.07  141.00
  12   1  -1  521.93  161.05
 -12   1   1  630.12  149.42
  12  -1  -1  564.63  141.16
 -12  -1   1  630.51  152.21
  12   1   0   74.03   97.10
 -12   1   0  146.41   96.69
  12  -1   0  186.72  122.12
 -12  -1   0  461.39  143.49
  12   1   1  718.53  201.96
 -12   1  -1  607.33  164.57
  12  -1   1  438.89  138.62
 -12  -1  -1  799.90  189.34
  12   1   2  272.32  129.99
 -12   1  -2   94.88   86.03
  12  -1   2  150.92   99.63
 -12  -1  -2   85.52   97.58
  12   1   3  128.64   79.80
 -12   1  -3    5.84   84.75
  12  -1   3  122.22   95.51
 -12  -1  -3  -26.50   96.32
  12   1   4   -2.50   92.37
 -12   1  -4  239.04  106.12
 -12   1  -4  417.25  143.48
 -12  -1  -4  421.52  173.30
  12   1   5 1914.80  198.79
 -12   1  -5 1992.23  161.38
 -12  -1  -5 2110.14  217.37
 -12   1  -6 1983.47  152.12
 -12   1  -6 2222.42  177.62
 -12  -1  -6 2375.55  226.93
 -12  -1  -6 2254.51  208.15
 -12   1  -7 1065.94  142.65
 -12   1  -7  787.54  151.26
 -12  -1  -7 1025.64  214.31
 -12  -1  -7 1126.66  207.46
 -12   1  -8 1379.59  121.17
 -12   1  -8 1523.26  180.41
 -12  -1  -8 1435.32  164.25
 -12  -1  -8 1607.03  190.39
 -12   1  -9  357.63  124.16
 -12   1  -9  632.32  168.07
 -12  -1  -9  604.54  154.44
 -12  -1  -9  596.20  145.54
 -12   1 -10  960.62  119.57
 -12   1 -10 1131.89  211.89
 -12  -1 -10 1042.94  200.46
 -12  -1 -10  940.61  138.72
 -12   1 -11  421.61  118.25
 -12   1 -11  459.52  177.33
 -12  -1 -11  545.91  210.30
 -12  -1 -11  504.42  156.55
 -12   1 -12  435.81  145.89
 -12   1 -12  435.89  159.22
 -12  -1 -12  201.95  151.20
 -12  -1 -12  249.64  116.36
 -12   1 -13   22.66   63.38
 -12   1 -13  123.71  137.02
 -12  -1 -13  174.09  102.04
 -12  -1 -13  -62.84   81.95
 -12   1 -14 1158.31  144.20
 -12   1 -14 1386.30  217.15
 -12  -1 -14 1381.97  205.47
 -12  -1 -14 1096.42  164.53
 -12   1 -15  344.25  122.77
 -12   1 -15  162.74   94.36
 -12  -1 -15  390.15  174.45
 -12  -1 -15  166.97  137.49
 -12   1 -16  505.59  133.62
 -12   1 -16  367.44  192.29
 -12  -1 -16  364.31  194.77
 -12  -1 -16  257.77  141.89
 -12   1 -17   89.51   89.15
 -12   1 -17  126.87   96.52
 -12  -1 -17  236.59  152.01
 -12  -1 -17   22.31   84.29
 -12   1 -18  839.51  174.92
 -12   1 -18  516.16  196.84
 -12  -1 -18  839.31  206.44
 -12  -1 -18  632.78  164.61
 -12   1 -19   23.94   64.49
 -12   1 -19  194.66  153.15
 -12  -1 -19  -23.75  101.21
 -12  -1 -19  120.75   79.50
  12   2 -19  246.37  212.30
  12  -2 -19  276.00  152.62
 -12  -2  19  592.24  214.36
  12   2 -18  275.98  209.54
  12  -2 -18  160.73  105.34
 -12  -2  18  465.54  207.73
  12   2 -17  228.29  123.68
  12  -2 -17  549.13  232.88
 -12  -2  17  168.49  109.60
  12   2 -16  -23.18  122.80
  12  -2 -16  121.32   93.94
 -12  -2  16  104.56  142.05
  12   2 -15  286.33  139.68
  12  -2 -15  249.23  140.90
 -12  -2  15  155.93  102.84
  12   2 -14  121.63  120.30
  12  -2 -14  187.42  132.47
 -12  -2  14  160.09  131.35
  12   2 -13  466.57  175.60
 -12   2  13  629.75  114.89
  12  -2 -13  212.59  134.30
 -12  -2  13  435.32  221.66
  12   2 -12  283.80  172.73
 -12   2  12  357.49  101.32
  12  -2 -12  154.14  106.15
 -12  -2  12  141.32  121.57
  12   2 -11  784.64  224.56
 -12   2  11  589.44  136.67
  12  -2 -11  789.92  210.51
 -12  -2  11  265.33  161.28
  12   2 -10  192.69  156.25
 -12   2  10  104.29   75.39
  12  -2 -10  189.19  121.40
 -12  -2  10   86.61  164.91
  12   2  -9  253.59  163.23
 -12   2   9  582.40  107.99
  12  -2  -9  733.62  131.81
 -12  -2   9  479.22  202.23
  12   2  -8   83.92  106.76
 -12   2   8  393.17  143.69
  12  -2  -8  182.45   93.59
 -12  -2   8  264.98  177.81
  12   2  -7 1154.92  196.56
 -12   2   7 1154.53  163.89
  12  -2  -7 1103.69  161.95
 -12  -2   7 1183.18  231.42
  12   2  -6 1536.64  194.12
 -12   2   6 1126.85  145.96
  12  -2  -6 1343.64  159.80
  12   2  -5 1733.75  202.83
 -12   2   5 2008.01  146.11
  12  -2  -5 1815.60  143.97
 -12  -2   5 1817.48  178.46
  12   2  -4 3579.07  262.41
 -12   2   4 3309.80  167.75
  12  -2  -4 3097.96  156.78
 -12  -2   4 3110.87  234.88
  12   2  -3 1510.34  221.19
 -12   2   3 1150.18   78.67
 -12   2   3 1557.48  131.09
  12  -2  -3 1540.88  111.30
 -12  -2   3 1557.93  205.95
  12   2  -2   51.81  113.37
 -12   2   2   16.59   21.29
 -12   2   2   83.55   65.70
  12  -2  -2  -24.31   32.21
 -12  -2   2  135.05  138.96
  12   2  -1  243.60  159.37
 -12   2   1   62.40   34.50
 -12   2   1  154.77  105.98
  12  -2  -1  -13.69   28.06
 -12  -2   1   -5.86  110.80
 -12   2   0 1442.15  173.51
  12   2   0 1524.23  348.58
 -12   2   0 1257.34   81.39
  12  -2   0 1096.01  199.56
 -12  -2   0 1459.88  185.55
 -12   2  -1   -2.87   91.64
  12   2   1   99.87  145.63
 -12   2  -1  113.46   32.88
  12  -2   1  110.35   35.66
 -12  -2  -1   31.31   99.25
  12   2   2  275.69  169.39
 -12   2  -2  300.98   39.89
 -12   2  -2  274.53   60.71
 -12   2  -2  416.68  198.80
 -12  -2  -2  548.60  184.47
  12   2   3 2150.61  496.26
 -12   2  -3 2072.30   87.72
 -12   2  -3 2275.36  115.81
 -12   2  -3 2263.41  204.01
 -12  -2  -3 1897.27  180.63
  12   2   4  817.81  261.35
 -12   2  -4  879.16   67.81
 -12   2  -4  877.32   86.58
 -12   2  -4 1051.21  194.26
 -12  -2  -4 1387.24  202.00
  12   2   5  655.89  196.07
 -12   2  -5  160.35   52.81
 -12   2  -5   52.73  106.13
 -12  -2  -5  238.45  127.92
 -12   2  -6  557.26   85.32
 -12   2  -6  351.97  193.68
 -12  -2  -6  435.00  257.39
 -12  -2  -6  483.21  148.10
 -12   2  -7  577.35   73.71
 -12   2  -7  643.12  157.19
 -12  -2  -7  515.46  247.52
 -12  -2  -7  318.65  159.85
 -12  -2  -8  -27.11  131.84
 -12  -2  -8   94.94  111.60
 -12   2  -9   91.03   55.45
 -12   2  -9   21.96   97.24
 -12  -2  -9  218.31  164.21
 -12  -2  -9   61.12   80.16
 -12   2 -10   -6.20   33.60
 -12   2 -10   41.99  108.60
 -12  -2 -10  121.13  109.95
 -12   2 -11  152.73   63.24
 -12   2 -11  109.99  144.78
 -12  -2 -11  217.30  181.91
 -12  -2 -11  144.51  103.59
 -12   2 -12  210.83   94.85
 -12   2 -12  450.34  201.74
 -12  -2 -12   82.19  130.04
 -12  -2 -12  152.23   80.21
 -12   2 -13   27.80   43.87
 -12   2 -13   44.26  108.99
 -12  -2 -13  149.16  137.72
 -12  -2 -13  144.97   74.81
 -12   2 -14   17.45  109.71
 -12  -2 -14  339.67  201.86
 -12  -2 -14  338.55  161.06
 -12   2 -15  242.52  163.98
 -12  -2 -15  628.75  203.89
 -12  -2 -15  138.43   78.39
 -12   2 -16  481.51  263.78
 -12  -2 -16  365.23  183.42
 -12  -2 -16  267.77  150.81
 -12   2 -17  496.34  216.65
 -12  -2 -17   53.47  108.99
 -12  -2 -17  130.95   95.61
 -12   2 -18  207.90  140.23
 -12  -2 -18  113.92  105.64
 -12  -2 -18   54.91   59.19
  12   3 -18  274.50  139.69
  12  -3 -18  141.70   86.84
 -12  -3  18   85.83  175.19
  12   3 -17  100.42  138.43
  12  -3 -17   14.86   73.84
 -12  -3  17  331.62  196.18
  12   3 -16   28.88  134.58
  12  -3 -16  164.24  109.35
 -12  -3  16  223.50  176.85
  12   3 -15  116.73  141.92
  12  -3 -15  218.27   89.69
 -12  -3  15  336.84  176.23
  12   3 -14  230.46  187.93
  12  -3 -14  152.59   89.92
 -12  -3  14  109.15  137.00
  12   3 -13  572.64  207.62
  12  -3 -13  283.92  114.50
 -12  -3  13  271.64  205.50
  12   3 -12 1091.71  202.45
  12  -3 -12 1168.88  137.42
 -12  -3  12 1175.45  240.43
  12  -3 -11   26.14   74.07
 -12  -3  11  120.04  115.27
 -12   3  10  104.40   65.04
  12  -3 -10  126.58   75.30
 -12  -3  10  306.54  167.38
 -12   3   9  891.30  114.24
  12  -3  -9  704.21  137.51
  12   3  -8  198.03  134.63
 -12   3   8    1.32   43.33
  12  -3  -8  192.75   96.16
 -12  -3   8   -9.97  117.17
  12   3  -7 1193.59  256.80
 -12   3   7  864.68   91.32
  12  -3  -7  810.37  180.47
 -12  -3   7  727.08  233.17
  12   3  -6   54.89  109.86
 -12   3   6   35.70   56.89
  12  -3  -6   46.85   49.56
 -12  -3   6  -80.04   99.28
  12   3  -5  513.37  164.73
 -12   3   5  815.08  161.16
  12  -3  -5  775.86  135.23
 -12  -3   5  753.79  218.62
  12   3  -4  386.10  173.98
 -12   3   4  583.87  114.36
  12  -3  -4  508.59  149.66
  12   3  -3  558.55  148.92
 -12   3   3  866.50  144.15
 -12  -3   3  778.41  178.77
  12   3  -2  367.14  182.46
 -12   3   2  439.66  151.28
 -12  -3   2  -36.71  111.88
  12   3  -1 1032.21  221.84
 -12   3   1  691.99  163.68
 -12  -3   1  408.03  176.20
  12   3   0 3643.78  459.91
 -12   3   0 3503.77  286.47
 -12  -3   0 3377.00  320.77
  12   3   1  185.89   98.08
 -12   3  -1  -19.49   77.26
 -12  -3  -1  -29.39   98.80
  12   3   2  495.52  292.77
 -12   3  -2  900.46  125.00
 -12  -3  -2  827.52  163.27
  12   3   3    8.49   89.21
 -12   3  -3  -19.05   87.19
 -12  -3  -3   -4.06   97.24
  12   3   4  -25.01  107.37
 -12   3  -4  -18.10   99.05
 -12  -3  -4  157.80   87.65
  12   3   5  281.30  163.29
 -12   3  -5  469.28  174.06
 -12  -3  -5  486.32  154.72
 -12   3  -6  207.44  152.68
 -12  -3  -6  164.69  141.91
 -12   3  -7  520.67  184.79
 -12  -3  -7 1068.49  226.11
 -12  -3  -7  670.76  208.18
 -12   3  -8 1292.93  212.69
 -12  -3  -8 1243.02  222.73
 -12  -3  -8 1455.41  193.16
 -12   3  -9  179.16  160.68
 -12  -3  -9  294.92  173.33
 -12  -3  -9  262.95  136.95
 -12   3 -10  305.27  121.71
 -12  -3 -10   70.92  108.68
 -12  -3 -10  195.83  140.83
 -12  -3 -11  251.67  181.28
 -12  -3 -11  239.49  137.82
 -12  -3 -12  264.64  207.39
 -12  -3 -12  126.23   56.80
 -12   3 -13  153.37  113.29
 -12  -3 -13  230.71  190.28
 -12  -3 -13  167.08   88.27
 -12   3 -14  570.67  198.87
 -12  -3 -14  960.58  303.32
 -12  -3 -14   70.23   64.94
 -12   3 -15  292.18  205.90
 -12  -3 -15  111.47  109.05
 -12  -3 -15  150.20   78.80
 -12   3 -16  207.85  148.38
 -12  -3 -16   76.06  111.75
  12   4 -15 1432.68  245.55
 -12  -4  15 1276.71  298.73
  12   4 -14  603.24  219.95
 -12  -4  14  566.27  191.37
  12   4 -13  566.57  226.66
 -12  -4  13  171.04  229.68
  12   4 -12  197.96  125.11
  12   4 -11 1364.10  306.96
 -12  -4  11  766.15  203.51
  12   4 -10  203.56  193.28
 -12  -4  10  296.27  192.16
  12   4  -9 1521.02  253.78
 -12  -4   9 1420.88  245.76
  12   4  -8  167.25  132.34
 -12  -4   8   10.12  118.94
  12   4  -7  262.87  144.55
 -12   4   7  121.99   77.90
 -12  -4   7  461.09  194.93
  12   4  -6  285.14  172.14
 -12   4   6  150.33   91.81
 -12  -4   6  155.95  112.35
  12   4  -5   96.44  114.68
 -12   4   5   55.11   51.90
 -12  -4   5  368.34  166.48
  12   4  -4  628.65  221.68
 -12   4   4  137.04   85.64
 -12  -4   4    7.30  109.15
  12   4  -3  318.84  139.77
 -12   4   3  117.93   96.40
 -12  -4   3  191.36  145.78
  12   4  -2  101.33  110.55
 -12   4   2  181.50  114.66
 -12  -4   2  -18.72  106.42
  12   4  -1   84.48  130.77
 -12   4   1   45.06   82.42
 -12  -4   1  115.06   97.96
  12   4   0  309.47  138.79
 -12   4   0  372.11  113.01
 -12  -4   0  428.93  174.54
 -12   4  -1  329.82  132.44
 -12  -4  -1    9.17   89.67
  12   4   2  433.68  175.08
 -12   4  -2  639.88  145.27
 -12  -4  -2  364.35  161.41
 -12   4  -3  490.65  151.20
 -12  -4  -3  468.40  164.37
 -12   4  -4  593.08  252.65
 -12  -4  -4  354.14  154.77
 -12   4  -5 -126.38   95.65
 -12  -4  -5   10.10  134.62
 -12  -4  -5   51.25  110.35
 -12   4  -6  684.88  184.66
 -12  -4  -6  494.27  197.51
 -12  -4  -6  787.60  165.47
 -12   4  -7  131.35  147.81
 -12  -4  -7  339.76  212.18
 -12  -4  -7  124.05   75.42
 -12   4  -8    0.66  120.65
 -12  -4  -8   14.74  118.27
 -12  -4  -8   71.62   63.95
 -12   4  -9 1427.59  239.26
 -12  -4  -9 1291.08  222.64
 -12  -4  -9 1310.11  168.78
 -12   4 -10  192.79  128.03
 -12  -4 -10  409.25  193.32
 -12  -4 -10  368.63  159.30
 -12   4 -11  552.62  210.26
 -12  -4 -11   26.78  129.92
 -12  -4 -11   94.18   85.99
 -12   4 -12   91.68  171.50
 -12  -4 -12  176.00  213.69
 -12   4 -13  223.19  131.02
 -12  -4 -13  192.41  198.72
  12   5 -10  458.11  174.39
 -12  -5  10  298.30  150.72
  12   5  -9  219.51  122.35
 -12  -5   9  184.47  183.53
  12   5  -8  118.00  116.42
 -12  -5   8  242.15  233.73
  12   5  -7  -73.57  116.02
 -12  -5   7 -178.97  126.36
  12   5  -6   61.78  118.47
 -12  -5   6  106.82  152.83
  12   5  -5  651.08  266.83
 -12  -5   5  389.78  195.88
  12   5  -4  456.71  249.78
 -12  -5   4  479.58  229.72
  12   5  -3  304.63  212.39
 -12  -5   3  329.43  166.95
  12   5  -2  733.37  207.17
 -12   5   2  965.69  125.90
 -12  -5   2 1235.76  206.83
  12   5  -1  102.49   75.92
 -12   5   1  246.53  110.95
 -12  -5   1  -74.59   92.82
  12   5   0   16.40  101.03
 -12   5   0  142.66   86.07
 -12  -5   0  123.40   93.34
  12   5   1  510.84  226.05
 -12   5  -1  552.38  221.55
 -12  -5  -1  756.36  188.72
  12   5   2  746.55  333.10
 -12   5  -2  561.12  201.47
 -12  -5  -2  474.31  204.88
  12   5   3  -38.66  119.23
 -12   5  -3  -37.59   96.79
 -12  -5  -3  106.71  146.10
 -12   5  -4 1722.71  695.56
 -12  -5  -4 1229.66  338.30
 -12  -5  -4 1216.33  295.19
 -12   5  -5  223.77  166.16
 -12  -5  -5  156.87  137.87
 -12  -5  -5  304.85  164.27
 -12   5  -6  -84.15  108.81
 -12  -5  -6   14.99  140.49
 -12  -5  -6   45.72   67.19
 -12   5  -7  557.21  213.06
 -12  -5  -7  678.19  253.32
 -12  -5  -7  229.08  145.06
 -12   5  -8  201.55  182.06
 -12  -5  -8  146.74  190.15
 -12  -5  -8   21.18   49.09
 -12   5  -9  126.45  133.67
 -12  -5  -9  309.19  203.50
  13   0 -20  128.40  174.82
  13   0 -19  -42.52  122.87
 -13   0  19   37.69   55.79
 -13   0  18   24.91   59.70
  13   0 -17  -33.34  101.30
 -13   0  17  166.11   96.92
  13   0 -16 1236.35  207.07
 -13   0  16  745.86  149.70
  13   0 -15  254.08  116.04
 -13   0  15  163.64  129.49
  13   0 -14 -104.12  100.93
 -13   0  14   28.12   73.31
  13   0 -13  -10.76  101.18
 -13   0  13  176.31   95.94
  13   0 -12 2206.35  201.42
 -13   0  12 2041.15  183.31
  13   0 -11  310.91  151.59
 -13   0  11   65.71   81.96
  13   0 -10 3657.02  350.76
 -13   0  10 2968.25  261.36
  13   0  -9 2238.89  243.35
 -13   0   9 2190.14  209.14
  13   0  -8   80.25  102.19
 -13   0   8  -17.83   76.58
  13   0  -7  -53.51   90.41
 -13   0   7    6.15   84.40
  13   0  -6 3706.89  241.67
 -13   0   6 3492.97  253.81
  13   0  -5 4020.10  234.97
 -13   0   5 3898.62  251.10
  13   0  -4  -34.47   81.54
 -13   0   4  -34.48  109.51
  13   0  -3  859.55  153.10
 -13   0   3  785.43  212.68
  13   0  -2  192.74  112.36
 -13   0   2  -44.04   98.65
  13   0  -1  109.73   77.47
 -13   0   1   74.04   97.43
  13   0   0  744.35  155.35
 -13   0   0  661.86  185.31
  13   0   1  967.01  226.43
  13   0   2  351.76  126.70
 -13   0  -2  491.00  148.44
  13   0   3  249.81   94.55
 -13   0  -3  -13.27   85.15
  13   0   4  540.11  142.75
 -13   0  -4  500.66  179.49
 -13   0  -5  963.82  161.76
 -13   0  -5  969.49  173.76
 -13   0  -6 1314.57  180.80
 -13   0  -6 1764.90  196.60
 -13   0  -7  145.64  109.78
 -13   0  -7  147.85   96.58
 -13   0  -8  185.50  121.69
 -13   0  -8  863.34  188.62
 -13   0  -9  670.91  177.48
 -13   0  -9  360.73  133.22
 -13   0 -10   99.01  101.86
 -13   0 -10   97.06   95.89
 -13   0 -11 1524.38  164.42
 -13   0 -11 1085.54  179.11
 -13   0 -12  112.69   75.22
 -13   0 -12   20.23   84.82
 -13   0 -13 1300.58  180.30
 -13   0 -13  966.69  166.02
 -13   0 -14   60.12   87.97
 -13   0 -14  162.15  130.53
 -13   0 -15 1744.60  182.52
 -13   0 -15 1511.99  181.09
 -13   0 -16   62.14  100.89
 -13   0 -16   18.27   73.78
 -13   0 -17   50.92   86.76
 -13   0 -17  119.38   93.21
 -13   0 -18  826.59  170.56
 -13   0 -18  683.26  178.01
  13   1 -19  225.44  189.24
  13  -1 -19  234.54  169.30
 -13  -1  19  137.79   71.97
  13   1 -18   70.28  120.62
  13  -1 -18   44.91   95.87
 -13  -1  18  121.07   90.39
  13   1 -17  559.25  262.75
  13  -1 -17  639.89  171.47
 -13  -1  17  398.68  167.69
  13   1 -16   78.29  117.87
 -13   1  16   84.73   70.59
  13  -1 -16 -113.83   89.26
 -13  -1  16  -69.20   99.17
  13   1 -15  186.85  153.19
 -13   1  15   82.28   76.32
  13  -1 -15   80.86   95.37
 -13  -1  15  -64.89   92.15
  13   1 -14  173.10  109.56
 -13   1  14  493.14  135.72
  13  -1 -14  689.08  187.17
 -13  -1  14  496.44  160.98
  13   1 -13  181.06  116.54
 -13   1  13   40.73   60.69
  13  -1 -13  -31.39   88.06
 -13  -1  13  106.36   93.40
  13   1 -12   41.28  108.59
 -13   1  12  142.09   94.10
  13  -1 -12   -8.32   85.26
 -13  -1  12   74.00   97.71
  13   1 -11  134.72  108.93
 -13   1  11  109.69   62.63
  13  -1 -11   13.88   84.82
 -13  -1  11  -62.16   91.61
  13   1 -10 1184.74  197.87
 -13   1  10 1240.36  175.56
  13  -1 -10 1220.01  199.83
 -13  -1  10  880.02  223.55
  13   1  -9 2078.40  262.67
 -13   1   9 2012.72  217.42
  13  -1  -9 1737.57  216.08
 -13  -1   9 1910.40  246.81
  13   1  -8 2524.56  284.06
 -13   1   8 2848.09  247.14
  13  -1  -8 2951.58  270.11
 -13  -1   8 2765.17  306.96
  13   1  -7 3171.50  251.22
 -13   1   7 3008.64  170.18
  13  -1  -7 3175.16  210.35
 -13  -1   7 2783.29  266.81
  13   1  -6  850.05  177.53
 -13   1   6  917.71  125.05
  13  -1  -6 1146.74  183.37
 -13  -1   6  817.73  251.78
  13   1  -5  161.71  148.90
 -13   1   5  167.83   69.80
  13  -1  -5  170.24   94.86
 -13  -1   5   32.13  111.27
  13   1  -4  855.45  207.13
 -13   1   4  679.55  154.34
  13  -1  -4  584.44  141.46
 -13  -1   4  658.21  179.20
  13   1  -3  180.66  135.37
 -13   1   3  269.32  125.74
  13  -1  -3  114.98  118.40
 -13  -1   3  146.51  142.58
  13   1  -2 3136.25  243.91
 -13   1   2 2547.49  197.85
  13  -1  -2 3199.80  191.67
  13   1  -1  922.73  208.61
 -13   1   1  985.87  213.92
  13  -1  -1  623.89  138.10
 -13  -1   1  822.84  152.90
  13   1   0  133.45   96.55
 -13   1   0  220.53  158.38
  13  -1   0   62.53   73.07
 -13  -1   0  -11.80   92.93
  13   1   1 3346.70  355.56
 -13   1  -1 2718.39  206.39
  13  -1   1 2355.45  278.87
 -13  -1  -1 3096.39  207.75
  13   1   2   23.34   50.69
 -13   1  -2  179.91  135.81
  13  -1   2    3.93   47.82
 -13  -1  -2  176.27  133.23
  13   1   3  525.25  204.52
 -13   1  -3  619.71  159.50
  13  -1   3  538.98  121.17
 -13  -1  -3  641.71  179.41
  13   1   4  582.17  202.50
 -13   1  -4  746.76  131.21
 -13   1  -4  635.53  185.34
 -13  -1  -4  754.58  181.00
  13   1   5   67.10   80.92
 -13   1  -5   78.09   55.43
 -13  -1  -5 -126.01  100.56
 -13   1  -6   38.78   70.03
 -13   1  -6  448.90  160.14
 -13  -1  -6  180.26  127.67
 -13  -1  -6  323.88  137.54
 -13   1  -7 1283.10  163.91
 -13   1  -7 1503.19  195.61
 -13  -1  -7 1269.50  198.46
 -13  -1  -7 1483.97  226.80
 -13   1  -8  349.63  126.51
 -13   1  -8  701.28  162.74
 -13  -1  -8   80.33   88.39
 -13  -1  -8  299.30  146.46
 -13   1  -9  397.96  124.45
 -13   1  -9  312.75  172.83
 -13  -1  -9  639.55  194.30
 -13  -1  -9  652.91  172.09
 -13   1 -10  797.33  192.36
 -13   1 -10  606.16  194.53
 -13  -1 -10  836.62  168.19
 -13  -1 -10  560.33  154.65
 -13   1 -11  109.73   86.76
 -13   1 -11  229.04  138.44
 -13  -1 -11  108.65  147.57
 -13  -1 -11   95.96   85.17
 -13   1 -12   94.81   55.00
 -13   1 -12  229.09  136.08
 -13  -1 -12  271.08  143.97
 -13  -1 -12   61.53  110.24
 -13   1 -13  318.96  128.99
 -13   1 -13  357.26  186.54
 -13  -1 -13  196.66  120.41
 -13  -1 -13  480.44  139.22
 -13   1 -14  898.82  149.90
 -13   1 -14  934.11  206.53
 -13  -1 -14  838.73  177.83
 -13  -1 -14  704.21  163.90
 -13   1 -15   84.41   62.92
 -13   1 -15   15.32   97.54
 -13  -1 -15   79.01  111.80
 -13  -1 -15  178.62   96.83
 -13   1 -16  242.66   98.34
 -13   1 -16  -96.05   95.74
 -13  -1 -16  206.78  147.97
 -13  -1 -16  145.37   87.62
 -13   1 -17  853.91  174.79
 -13   1 -17  682.42  168.19
 -13  -1 -17 1241.58  262.72
 -13  -1 -17 1101.85  233.59
 -13   1 -18  128.62   87.44
 -13   1 -18 -119.92  121.79
 -13  -1 -18  198.80  110.79
 -13  -1 -18  291.18  156.85
  13   2 -18 1004.46  270.16
  13  -2 -18  441.13  142.14
 -13  -2  18  503.89  172.21
  13   2 -17  269.64  155.93
  13  -2 -17  325.05  185.40
 -13  -2  17   98.30   98.85
  13   2 -16  696.41  220.75
  13  -2 -16  643.21  188.16
 -13  -2  16  214.36  150.68
  13   2 -15   99.52  131.61
  13  -2 -15  101.73  133.62
 -13  -2  15   90.88  132.04
  13   2 -14   48.65  121.36
  13  -2 -14    6.59   86.10
 -13  -2  14  225.66  156.57
  13   2 -13  210.55  131.93
 -13   2  13   85.26   44.46
  13  -2 -13  153.93   85.41
 -13  -2  13    9.97  125.69
  13   2 -12  396.13  217.49
 -13   2  12  360.72  105.64
  13  -2 -12  294.15  115.22
 -13  -2  12  382.95  205.20
  13   2 -11  -45.02  115.19
 -13   2  11   16.26   47.52
  13  -2 -11  158.84   86.08
 -13  -2  11  225.03  172.98
  13   2 -10  756.44  210.64
 -13   2  10  909.44  118.18
  13  -2 -10  672.30  179.51
 -13  -2  10  557.25  188.01
  13   2  -9 1016.18  237.37
 -13   2   9  758.67  153.39
  13  -2  -9  721.77  172.53
 -13  -2   9  736.07  221.60
  13   2  -8 2107.30  279.74
 -13   2   8 1908.67  179.17
  13  -2  -8 2067.26  198.38
 -13  -2   8 1950.31  273.84
  13   2  -7 1014.92  202.36
 -13   2   7 1149.61  113.49
  13  -2  -7 1132.67  132.25
 -13  -2   7 1032.36  191.74
  13   2  -6  980.83  193.86
 -13   2   6 1054.55  141.66
  13  -2  -6  899.42  123.48
 -13  -2   6  973.03  227.10
  13   2  -5 2120.83  257.33
 -13   2   5 2458.38  225.61
  13  -2  -5 2431.31  224.59
  13   2  -4 3044.71  258.01
 -13   2   4 2630.77  169.16
  13  -2  -4 2479.93  141.97
 -13  -2   4 2633.64  212.73
  13   2  -3  516.65  203.00
 -13   2   3  414.35  114.89
  13  -2  -3  549.59  106.52
 -13  -2   3  464.20  132.09
  13   2  -2  903.62  191.23
 -13   2   2 1109.19  150.12
  13  -2  -2  976.12  105.75
 -13  -2   2 1095.86  185.60
  13   2  -1  -33.57  110.29
 -13   2   1  116.40   72.87
  13  -2  -1   46.05   31.22
 -13  -2   1  -25.50  103.46
  13   2   0 2140.48  611.02
 -13   2   0 2132.62  163.52
  13  -2   0 2080.44  214.89
 -13  -2   0 2333.97  193.22
  13   2   1  768.52  188.86
 -13   2  -1  501.05  164.21
  13  -2   1  397.29  111.06
 -13  -2  -1  553.54  178.23
  13   2   2 2908.52  348.70
 -13   2  -2 2593.99  126.26
 -13   2  -2 3141.13  232.38
 -13  -2  -2 2961.47  231.07
  13   2   3  120.59   97.00
 -13   2  -3  181.79   78.15
 -13   2  -3  183.77  165.36
 -13  -2  -3   56.43   96.07
  13   2   4  130.12  111.38
 -13   2  -4  111.18   56.86
 -13   2  -4   39.63  109.14
 -13  -2  -4   22.84  101.33
  13   2   5  626.03  172.01
 -13   2  -5  527.33  148.94
 -13   2  -5  521.98  195.46
 -13  -2  -5  534.41  227.16
 -13   2  -6 1187.68  110.43
 -13   2  -6 1268.07  216.68
 -13  -2  -6 1272.20  238.37
 -13  -2  -6 1324.23  168.33
 -13   2  -7   49.02   37.45
 -13   2  -7  -22.33  104.79
 -13  -2  -7   20.82  126.13
 -13  -2  -7   96.63   88.83
 -13   2  -8  835.22   82.92
 -13  -2  -8  825.45  264.60
 -13  -2  -8  786.62  218.12
 -13   2  -9  199.56   59.67
 -13   2  -9  146.87  112.15
 -13  -2  -9  245.18  170.72
 -13  -2  -9  351.11  140.59
 -13   2 -10   84.23  112.53
 -13  -2 -10  -24.39  129.65
 -13   2 -11  343.40  174.54
 -13  -2 -11  149.77  139.87
 -13  -2 -11  327.32  135.70
 -13   2 -12  756.39  194.08
 -13  -2 -12  635.71  226.33
 -13  -2 -12  221.20  123.91
 -13   2 -13  217.82  132.24
 -13  -2 -13  551.74  184.17
 -13  -2 -13  300.52  145.47
 -13   2 -14  270.92  136.47
 -13  -2 -14   26.16   77.73
 -13   2 -15  -80.19  128.73
 -13  -2 -15  112.31  147.44
 -13  -2 -15  -60.37   78.09
 -13   2 -16   72.06  125.60
 -13  -2 -16  -13.99  101.42
 -13  -2 -16  -36.82   67.49
 -13   2 -17   50.51  134.17
 -13  -2 -17  211.83  123.17
 -13  -2 -17  197.50  108.35
  13   3 -17  208.26  136.44
  13  -3 -17   87.75   70.13
 -13  -3  17   20.99  121.17
  13   3 -16  567.71  221.74
  13  -3 -16  394.90  138.70
 -13  -3  16  133.20  105.93
  13  -3 -15  169.15  104.79
 -13  -3  15  138.91  123.32
  13  -3 -14  138.36   97.81
 -13  -3  14  -46.72  117.78
  13  -3 -13  146.91   95.95
 -13  -3  13   65.01  142.61
  13   3 -12   45.16  119.91
  13  -3 -12  103.32   59.90
 -13  -3  12   56.95  138.41
  13   3 -11  960.01  220.82
  13  -3 -11  743.84  138.37
 -13  -3  11  485.94  211.76
  13   3 -10   84.98  132.72
 -13   3  10   51.88   41.85
  13  -3 -10   41.63   55.20
 -13  -3  10   20.37  108.87
  13   3  -9  488.80  264.02
 -13   3   9  227.84  108.52
  13  -3  -9   96.79   53.66
  13   3  -8  981.20  232.26
 -13   3   8  964.52  123.45
  13  -3  -8  457.09  135.98
 -13  -3   8  935.66  224.91
  13   3  -7  161.38  125.91
 -13   3   7  201.56   67.39
  13  -3  -7  229.56   80.66
 -13  -3   7  149.63  118.80
  13   3  -6 1325.19  210.43
 -13   3   6 1156.83  138.22
 -13  -3   6 1222.35  211.13
  13   3  -5  131.11  117.79
 -13   3   5  192.39   91.83
 -13  -3   5    1.46  102.52
  13   3  -4  385.16  168.56
 -13   3   4  275.48  118.57
 -13  -3   4  245.20  156.95
  13   3  -3  236.19  148.33
 -13   3   3  241.16  127.10
 -13  -3   3  105.64   98.28
  13   3  -2  308.25  112.00
 -13   3   2  617.40  170.08
 -13  -3   2  562.31  189.50
  13   3  -1  242.37   60.64
 -13   3   1  317.36  125.67
 -13  -3   1   69.70  103.34
  13   3   0  515.08  161.30
 -13   3   0  745.75  193.74
 -13  -3   0  529.05  172.37
  13   3   1  514.51  144.06
 -13   3  -1  618.04  143.95
 -13  -3  -1  471.14  170.94
  13   3   2  456.41  127.19
 -13   3  -2  809.43  210.40
 -13  -3  -2  817.87  187.80
  13   3   3  157.09  115.22
 -13   3  -3  147.09  132.19
 -13  -3  -3    9.19   90.21
  13   3   4 1343.62  372.48
 -13   3  -4 2151.65  197.68
 -13  -3  -4 2141.44  198.04
  13   3   5 1178.91  208.76
 -13   3  -5 1400.95  259.70
 -13  -3  -5 1130.15  164.10
 -13   3  -6  506.09  222.74
 -13  -3  -6  525.69  215.86
 -13  -3  -6  265.23  112.79
 -13   3  -7  459.95  208.54
 -13  -3  -7  166.15  122.39
 -13  -3  -7  104.35   81.22
 -13   3  -8  331.65  205.51
 -13  -3  -8  203.70  130.27
 -13  -3  -8   35.67   70.86
 -13   3  -9  133.07  117.69
 -13  -3  -9    9.47  122.82
 -13  -3  -9  113.86   75.43
 -13   3 -10  393.68  192.25
 -13  -3 -10  292.12  215.74
 -13  -3 -10  444.65  199.82
 -13   3 -11  643.04  206.73
 -13  -3 -11  881.92  264.57
 -13  -3 -11  498.62  139.92
 -13   3 -12   87.73  121.37
 -13  -3 -12 -170.45  130.67
 -13  -3 -12   87.53   73.48
 -13   3 -13  141.61  132.37
 -13  -3 -13    7.17  110.45
 -13  -3 -13   97.48   65.29
 -13   3 -14 1227.99  326.06
 -13  -3 -14 1119.89  263.34
 -13  -3 -14  650.83  162.17
 -13   3 -15   31.53  145.48
 -13  -3 -15  228.49  131.10
 -13  -3 -15   23.11   50.61
  13   4 -14  394.13  170.23
 -13  -4  14  159.37  134.70
  13   4 -13   29.18  124.45
 -13  -4  13  104.93  135.28
  13   4 -12  322.96  216.15
 -13  -4  11   98.70  143.67
  13   4 -10  605.60  265.02
 -13  -4  10  156.01  130.01
  13   4  -9  638.12  254.37
 -13  -4   9  228.99  125.91
  13   4  -8   57.55  138.49
 -13  -4   8  295.80  243.27
  13   4  -7  601.74  233.92
 -13  -4   7  407.76  214.87
  13   4  -6  975.42  264.52
 -13   4   6  757.83  116.68
 -13  -4   6 1166.33  226.43
  13   4  -5  644.99  207.80
 -13   4   5  274.34  104.18
 -13  -4   5  276.47  169.85
 -13   4   4   25.50   61.44
 -13  -4   4  135.16  142.38
  13   4  -3  235.48  128.11
 -13   4   3  359.96  153.82
 -13  -4   3  -28.94   98.42
  13   4  -2   84.21   94.83
 -13   4   2   90.87   84.34
 -13  -4   2  -25.20   99.21
 -13   4   1  130.75  134.71
 -13  -4   1  158.24  101.63
 -13   4   0  103.36   99.67
 -13  -4   0  132.27   95.13
 -13   4  -1  155.45   93.00
 -13  -4  -1  -11.73   84.69
  13   4   2  589.64  259.89
 -13   4  -2 1020.16  175.24
 -13  -4  -2  673.42  151.65
  13   4   3  -44.66  110.51
 -13   4  -3  -24.08   80.22
 -13  -4  -3  -38.69   79.39
  13   4   4  324.07  175.13
 -13   4  -4   98.63   89.65
 -13  -4  -4  216.41  128.56
 -13   4  -5   42.96   90.62
 -13  -4  -5  243.49  201.47
 -13  -4  -5  264.80  155.35
 -13   4  -6  -60.46   97.42
 -13  -4  -6  134.88  122.02
 -13  -4  -6    8.83   85.27
 -13   4  -7  570.31  181.35
 -13  -4  -7  196.02  132.94
 -13  -4  -7  386.24  176.49
 -13   4  -8  295.99  169.82
 -13  -4  -8   73.75  129.96
 -13  -4  -8  273.30  121.24
 -13   4  -9  688.70  240.82
 -13  -4  -9  199.43  195.66
 -13  -4  -9  269.34  151.65
 -13   4 -10   35.10  116.79
 -13  -4 -10  213.03  233.00
 -13  -4 -10  123.73   60.51
 -13   4 -11  512.66  180.81
 -13  -4 -11  488.21  260.42
 -13  -4 -11  334.69  158.50
 -13   4 -12  324.16  180.45
 -13  -4 -12  121.46  136.07
  13   5  -8   80.53  105.60
 -13  -5   8  103.25  169.78
  13   5  -7  165.09  117.10
 -13  -5   7  249.29  179.91
  13   5  -6  -14.89   97.54
 -13  -5   6   57.01  129.08
  13   5  -5  177.71   92.45
 -13  -5   5  212.20  197.76
  13   5  -4  399.76  226.97
 -13  -5   4  101.97  112.14
  13   5  -3  102.27   63.42
 -13  -5   3 -105.99   98.74
  13   5  -2  -33.61  114.99
 -13   5   2  150.47  105.14
 -13  -5   2  125.53   93.18
  13   5  -1   23.20  135.59
 -13   5   1   88.01   66.50
 -13  -5   1  126.21   89.35
  13   5   0  102.76   75.95
 -13   5   0  228.54  130.01
 -13  -5   0  191.42   87.61
  13   5   1 1429.99  370.94
 -13   5  -1  979.85  207.11
 -13  -5  -1  792.38  209.35
  13   5   2   93.48  103.91
 -13   5  -2  309.54  176.60
 -13  -5  -2  385.37  170.09
  13   5   3  141.17  168.52
 -13   5  -3  245.86  183.52
 -13  -5  -3  312.27  164.88
 -13   5  -4  730.29  204.52
 -13  -5  -4  674.11  211.15
 -13  -5  -4  698.99  172.00
 -13   5  -5   90.33  101.03
 -13  -5  -5   64.09  137.84
 -13  -5  -5   -7.66   79.14
 -13   5  -6   70.72  102.05
 -13  -5  -6   55.15  137.93
 -13  -5  -6   22.66   67.55
  14   0 -19  235.79  136.49
  14   0 -18  106.54  111.16
 -14   0  18  165.64   86.87
  14   0 -17  188.00  115.49
 -14   0  17  273.66  126.10
  14   0 -16 2283.58  214.50
 -14   0  16 1551.76  180.53
  14   0 -15  279.42  155.74
 -14   0  15  237.72  127.35
  14   0 -14   -5.89   99.11
 -14   0  14   96.11   91.54
  14   0 -13   22.36   91.13
 -14   0  13   72.47   80.73
  14   0 -12 1402.34  231.04
 -14   0  12 1101.67  162.85
  14   0 -11  223.58  144.37
 -14   0  11  400.92  143.27
  14   0 -10  179.85  143.83
 -14   0  10  296.54  143.53
  14   0  -9   64.89   96.28
 -14   0   9  156.77   85.11
  14   0  -8  621.56  161.93
 -14   0   8  369.40  167.62
  14   0  -7   37.08   89.01
 -14   0   7  165.64   82.79
  14   0  -6 4422.85  374.79
 -14   0   6 3953.37  338.23
  14   0  -5    9.79   83.42
 -14   0   5  -97.04  105.38
  14   0  -4 1969.74  195.69
 -14   0   4 1326.55  212.84
  14   0  -3 1472.46  154.53
 -14   0   3 1115.09  214.49
  14   0  -2   96.17  108.77
 -14   0   2  180.90  201.89
  14   0  -1  220.47  117.74
 -14   0   1  186.03  156.02
  14   0   0   91.24   70.67
 -14   0   0  130.07  171.77
  14   0   1  -52.29   74.54
 -14   0  -1   40.00  100.79
  14   0   2 3719.76  310.97
  14   0   3   21.00   81.04
 -14   0  -3  215.93  130.29
  14   0   4   29.32   76.55
 -14   0  -4  132.91   85.69
 -14   0  -5  210.59  128.06
 -14   0  -5   94.29   87.48
 -14   0  -6   34.90   82.20
 -14   0  -6  -90.51   98.77
 -14   0  -7   23.87   78.10
 -14   0  -7  -74.60   92.98
 -14   0  -8  639.60  162.11
 -14   0  -8  736.13  198.41
 -14   0  -9  128.01  108.54
 -14   0  -9  165.18  138.61
 -14   0 -10   44.31   75.33
 -14   0 -10  -55.14   90.91
 -14   0 -11  807.22  166.03
 -14   0 -11  489.91  176.27
 -14   0 -12  398.37  193.53
 -14   0 -12  678.50  149.47
 -14   0 -13    9.45   80.53
 -14   0 -13  -43.62   88.16
 -14   0 -14   67.01   86.32
 -14   0 -14  -51.37   90.62
 -14   0 -15 1462.02  351.27
 -14   0 -15  880.70  224.65
 -14   0 -16  484.07  144.39
 -14   0 -16  379.21  164.53
 -14   0 -17   70.35   76.00
 -14   0 -17  156.41  107.32
  14   1 -18  -24.17  123.78
  14  -1 -18  118.59  104.32
 -14  -1  18  -10.37   71.06
  14   1 -17   99.97  129.03
  14  -1 -17  -40.70  104.36
 -14  -1  17  -56.45   93.32
  14   1 -16  232.86  174.08
 -14   1  16  122.58   91.14
  14  -1 -16  114.87  101.34
 -14  -1  16  210.90  167.05
  14   1 -15  118.64  152.81
 -14   1  15   57.39   91.28
  14  -1 -15  380.87  220.98
 -14  -1  15  298.90  148.86
  14   1 -14 1055.70  205.18
 -14   1  14 1013.16  144.47
  14  -1 -14 1272.57  203.77
 -14  -1  14  853.67  175.14
  14   1 -13  932.50  214.96
 -14   1  13  755.17  133.03
  14  -1 -13  344.79  167.90
 -14  -1  13  862.85  185.39
  14   1 -12   -4.33  110.70
 -14   1  12  180.06  115.11
  14  -1 -12   12.28   86.22
 -14  -1  12  403.33  172.47
  14   1 -11  170.46  112.50
 -14   1  11  394.28  166.30
  14  -1 -11  651.18  163.01
 -14  -1  11  286.94  102.31
  14   1 -10  400.27  190.97
 -14   1  10  276.40  123.85
  14  -1 -10   94.22   80.92
 -14  -1  10  -16.95  101.92
  14   1  -9  428.12  196.67
 -14   1   9  578.48  136.06
  14  -1  -9  476.08  151.60
 -14  -1   9  243.15  111.50
  14   1  -8  218.05  114.94
 -14   1   8  256.33  124.97
  14  -1  -8  273.99  134.80
 -14  -1   8  127.47  146.74
  14   1  -7  924.50  185.23
 -14   1   7  889.88  147.55
  14  -1  -7 1040.62  167.59
 -14  -1   7 1032.65  221.30
  14   1  -6 1125.54  180.11
 -14   1   6 1372.45  174.61
  14  -1  -6 1255.97  183.77
 -14  -1   6 1227.11  217.03
  14   1  -5  354.98  191.71
 -14   1   5  319.22  138.20
  14  -1  -5  481.78  176.03
 -14  -1   5  336.40  180.56
  14   1  -4   70.05  103.85
 -14   1   4  180.19  112.30
  14  -1  -4   38.10   94.45
 -14  -1   4   85.66  114.06
  14   1  -3 2450.59  216.92
 -14   1   3 2059.32  190.43
  14  -1  -3 2456.98  180.77
 -14  -1   3 2042.65  221.82
  14   1  -2  277.45  180.45
 -14   1   2    3.69   98.09
  14  -1  -2  172.04  108.22
  14   1  -1 1608.70  207.91
 -14   1   1 1464.25  206.33
  14  -1  -1 1643.43  166.28
 -14  -1   1 1739.44  200.49
  14   1   0  346.24  135.56
 -14   1   0  610.54  198.23
  14  -1   0  150.41   71.82
 -14  -1   0  336.13  159.55
  14   1   1  300.46  138.03
 -14   1  -1  182.53  162.32
  14  -1   1   84.17   79.09
 -14  -1  -1  140.10   86.62
  14   1   2 2102.74  415.18
 -14   1  -2 1847.25  200.21
  14  -1   2 1640.42  348.31
 -14  -1  -2 1737.93  176.57
  14   1   3  110.46   98.06
 -14   1  -3   94.24  150.08
  14  -1   3    1.19   57.62
 -14  -1  -3  164.63   93.94
  14   1   4   71.08   96.22
 -14   1  -4  239.77  111.85
 -14   1  -4   92.14  152.76
 -14  -1  -4   68.61   92.22
  14   1   5  277.77  142.50
 -14   1  -5  400.15  150.45
 -14  -1  -5  192.49  145.47
 -14   1  -6   71.03   52.81
 -14   1  -6  170.16  138.96
 -14  -1  -6   75.35   96.53
 -14  -1  -6  -25.28   91.20
 -14   1  -7  600.71  136.52
 -14   1  -7  333.14  184.11
 -14  -1  -7  500.70  175.81
 -14  -1  -7  568.59  159.46
 -14   1  -8   61.06   54.68
 -14   1  -8  -84.40   88.93
 -14  -1  -8  169.90  147.68
 -14  -1  -8  -81.70   91.99
 -14   1  -9  616.06  138.93
 -14   1  -9  750.94  205.61
 -14  -1  -9  303.43  150.62
 -14  -1  -9  753.93  174.35
 -14   1 -10  427.99  114.83
 -14   1 -10  295.69  166.63
 -14  -1 -10  141.31  101.73
 -14  -1 -10  226.71  124.19
 -14   1 -11   85.02   55.67
 -14   1 -11  368.37  161.66
 -14  -1 -11  245.16  128.76
 -14  -1 -11  238.05  127.28
 -14   1 -12   78.69   60.67
 -14   1 -12   20.87   96.70
 -14  -1 -12  244.88  113.72
 -14  -1 -12  118.46   83.58
 -14   1 -13 1736.60  146.83
 -14   1 -13 1609.18  185.92
 -14  -1 -13 1679.80  194.09
 -14  -1 -13 1683.82  177.14
 -14   1 -14  259.06   99.94
 -14   1 -14  236.03  153.68
 -14  -1 -14  158.78   99.16
 -14  -1 -14  116.52   87.34
 -14   1 -15  -40.48   51.59
 -14   1 -15   26.26  103.19
 -14  -1 -15  122.51  144.77
 -14  -1 -15   89.93   86.41
 -14   1 -16  118.18   79.48
 -14   1 -16  217.61  186.17
 -14  -1 -16  102.26  106.07
 -14  -1 -16  -19.19   77.80
 -14   1 -17  434.11  213.97
 -14  -1 -17   63.56   94.63
 -14  -1 -17  240.65  124.05
  14   2 -17   84.01  126.52
  14  -2 -17  336.13  156.17
 -14  -2  17  281.78  212.94
  14   2 -16  124.28  125.51
  14  -2 -16  183.40  132.50
 -14  -2  16   58.64  100.65
  14   2 -15  183.01  132.19
  14  -2 -15  176.42  124.22
 -14  -2  15  272.08  163.66
  14   2 -14  426.90  213.66
  14  -2 -14   11.70   77.01
 -14  -2  14   16.42   96.91
  14   2 -13  157.45  116.88
 -14   2  13   53.24   64.53
  14  -2 -13   25.43   75.73
 -14  -2  13  306.17  164.69
  14   2 -12   -4.86  115.04
 -14   2  12  -16.02   47.16
  14  -2 -12   28.32   75.13
 -14  -2  12  180.10  179.32
  14   2 -11  133.83  121.50
 -14   2  11  125.04   73.04
  14  -2 -11  164.33   94.53
 -14  -2  11  -24.00  130.37
  14   2 -10 1860.66  238.62
 -14   2  10 1500.24  160.65
  14  -2 -10 1492.44  175.82
 -14  -2  10 1210.61  231.35
  14   2  -9  765.69  194.82
 -14   2   9  932.16  139.49
  14  -2  -9 1011.71  152.18
 -14  -2   9  671.90  161.23
  14   2  -8  522.34  219.07
 -14   2   8  697.50  185.60
  14  -2  -8  627.86  162.77
 -14  -2   8  331.21  144.78
  14   2  -7 1291.26  191.65
 -14   2   7 1351.00  158.29
  14  -2  -7 1153.45  130.99
 -14  -2   7 1177.36  218.63
  14   2  -6  103.71  113.42
 -14   2   6   72.19   65.88
  14  -2  -6   64.63   56.46
 -14  -2   6  350.78  176.23
  14   2  -5 1320.00  230.47
 -14   2   5 1589.67  178.51
  14  -2  -5 1489.25  161.78
  14   2  -4  291.12  154.48
 -14   2   4  452.50  148.30
  14  -2  -4  469.14  120.12
 -14  -2   4  282.30  153.46
  14   2  -3 1679.91  217.13
 -14   2   3 1502.53  162.76
  14  -2  -3 1331.14  138.63
 -14  -2   3 1504.76  214.76
  14   2  -2  381.12  178.40
 -14   2   2  500.00  173.32
  14  -2  -2  471.41  139.60
 -14  -2   2  732.95  159.94
  14   2  -1  539.49  212.66
 -14   2   1  454.70  179.69
  14  -2  -1   73.04   35.10
  14   2   0  380.22  178.92
 -14   2   0  579.56  144.48
  14  -2   0  335.78  119.64
 -14  -2   0  680.50  152.45
  14   2   1 2377.18  309.81
 -14   2  -1 2436.68  253.37
 -14  -2  -1 2165.13  232.97
  14   2   2  642.83  219.89
 -14   2  -2  668.25  121.88
 -14   2  -2  895.78  219.90
 -14  -2  -2  206.83   98.90
  14   2   3  316.76  103.16
 -14   2  -3  549.75  106.80
 -14   2  -3  632.64  191.53
 -14  -2  -3  901.48  229.94
  14   2   4  434.14  138.49
 -14   2  -4  548.53  102.14
 -14   2  -4  480.46  190.38
 -14  -2  -4  333.23  143.68
  14   2   5  874.03  187.66
 -14   2  -5  930.04   80.40
 -14   2  -5  942.58  135.90
 -14  -2  -5  961.18  190.39
 -14   2  -6  629.46  200.10
 -14  -2  -6  545.28  215.84
 -14  -2  -6  316.61  157.06
 -14   2  -7   68.10  105.47
 -14  -2  -7  349.78  190.52
 -14  -2  -7  -41.95   91.77
 -14  -2  -8  258.58  187.14
 -14   2  -9  287.13  154.43
 -14  -2  -9  209.30  212.24
 -14  -2  -9  468.98  171.66
 -14   2 -10  117.78  156.13
 -14  -2 -10  224.58  186.92
 -14  -2 -10  337.71  159.29
 -14   2 -11   68.00  119.82
 -14  -2 -11  192.06  119.67
 -14  -2 -11  190.96  108.73
 -14   2 -12  386.93  194.38
 -14  -2 -12  180.74  151.32
 -14  -2 -12  377.04  155.60
 -14   2 -13   -1.83  117.66
 -14  -2 -13   65.92  112.96
 -14  -2 -13  164.86  118.76
 -14   2 -14  347.70  206.75
 -14  -2 -14   53.50   98.99
 -14  -2 -14  209.33  121.03
 -14   2 -15  334.12  202.72
 -14  -2 -15  410.63  171.61
 -14  -2 -15  367.95  187.07
 -14   2 -16   43.73  127.49
 -14  -2 -16   47.85  116.29
 -14  -2 -16   59.98   97.40
  14   3 -15  550.78  219.14
  14  -3 -15  160.20  106.72
 -14  -3  15   92.49  117.83
  14   3 -14  108.36  152.76
  14  -3 -14   -6.82   58.38
 -14  -3  14  120.45  117.90
  14   3 -13  144.61  126.08
  14  -3 -13   99.87   81.57
 -14  -3  13  318.65  160.20
  14   3 -12  227.29  166.24
  14  -3 -12  131.82   86.41
 -14  -3  12  149.23  203.65
  14   3 -11  294.37  188.95
 -14  -3  11  469.01  195.89
  14   3 -10  -31.67  121.78
 -14  -3  10  -79.51  125.31
  14   3  -9  179.83  132.12
 -14   3   9  148.39   64.93
  14   3  -8  585.16  289.44
 -14   3   8  924.12  136.60
  14   3  -7 1515.12  268.51
 -14   3   7 1103.69  137.43
 -14  -3   7 1242.08  241.66
  14   3  -6  102.15  123.66
 -14   3   6  250.96  113.47
 -14  -3   6  133.89  117.50
  14   3  -5  731.24  204.80
 -14   3   5  565.23  139.11
 -14  -3   5   71.52  117.51
  14   3  -4  559.55  211.07
 -14   3   4  549.51  143.88
 -14  -3   4  632.38  195.64
  14   3  -3 1647.98  230.68
 -14   3   3 1580.44  180.19
 -14  -3   3 1329.64  229.88
  14   3  -2 1072.21  319.22
 -14   3   2 1240.37  142.12
 -14  -3   2  972.49  195.84
  14   3  -1  665.34  167.21
 -14   3   1  658.19  154.00
 -14  -3   1  434.32  145.64
  14   3   0  352.99  167.84
 -14   3   0  300.77  117.87
 -14  -3   0   97.46  101.62
  14   3   1  611.46  238.53
 -14   3  -1  625.79  168.71
 -14  -3  -1  452.42  193.84
  14   3   2  645.53  238.85
 -14   3  -2  772.61  177.89
 -14  -3  -2  467.14  174.71
  14   3   3  877.36  264.19
 -14   3  -3  654.53  201.26
 -14  -3  -3  957.67  179.31
  14   3   4  493.99  181.80
 -14   3  -4  486.69  182.45
 -14  -3  -4  670.82  151.44
  14   3   5  512.45  215.87
 -14   3  -5  382.68  186.91
 -14  -3  -5   -7.36   85.41
 -14   3  -6  401.68  206.83
 -14  -3  -6  -18.69  113.89
 -14  -3  -6  104.68   82.43
 -14   3  -7  582.66  227.64
 -14  -3  -7  630.85  229.27
 -14  -3  -7 1006.66  177.52
 -14   3  -8  562.31  226.78
 -14  -3  -8  274.64  208.12
 -14  -3  -8  427.63  184.69
 -14   3  -9  226.94  200.55
 -14  -3  -9  -33.45  131.68
 -14  -3  -9  -15.72   82.27
 -14   3 -10 1073.31  232.50
 -14  -3 -10 1025.51  244.47
 -14  -3 -10 1064.87  187.21
 -14   3 -11  363.51  228.61
 -14  -3 -11  395.03  246.10
 -14  -3 -11  320.88  165.81
 -14   3 -12  -89.64  142.73
 -14  -3 -12   -4.23  108.84
 -14  -3 -12  -10.33   68.76
 -14   3 -13  228.55  208.15
 -14  -3 -13  120.30  116.37
 -14  -3 -13  179.87   71.86
 -14   3 -14  135.24  145.34
 -14  -3 -14  239.89  127.09
 -14  -3 -14  133.33  109.92
  14   4 -11  119.51  130.91
 -14  -4  11   54.77  149.39
  14   4 -10  101.50  124.98
 -14  -4  10  162.79  212.46
  14   4  -9  195.56  143.08
  14   4  -8  189.21  206.81
 -14  -4   8  297.14  212.30
  14   4  -7  115.58  143.12
 -14  -4   7  282.43  184.50
  14   4  -6  335.63  157.23
 -14  -4   6  170.23  124.98
 -14   4   5  337.58  134.53
 -14  -4   5  168.52  155.50
 -14   4   4  490.18  131.36
 -14  -4   4  220.39  121.58
 -14   4   3  -71.64   69.35
 -14  -4   3  176.56  102.14
  14   4  -2  294.13  168.78
 -14   4   2  261.62  130.73
 -14  -4   2   90.14   96.34
  14   4  -1  -24.40  110.38
 -14   4   1   16.96   87.47
 -14  -4   1   81.27   87.60
  14   4   0  304.91  131.69
 -14   4   0  393.07  168.69
 -14  -4   0  152.26  124.23
  14   4   1  230.23  135.48
 -14   4  -1  522.91  162.74
 -14  -4  -1  238.37  110.65
  14   4   2   57.64   98.66
 -14   4  -2  449.91  138.08
 -14  -4  -2  350.56  171.52
  14   4   3   67.62  104.28
 -14   4  -3  181.78  137.15
 -14  -4  -3   31.19   80.95
  14   4   4  151.53  113.46
 -14   4  -4  441.73  206.85
 -14  -4  -4   -5.51   77.03
 -14   4  -5  366.21  172.91
 -14  -4  -5  521.29  236.61
 -14  -4  -5  131.05   92.67
 -14   4  -6  509.57  183.70
 -14  -4  -6  492.41  209.87
 -14  -4  -6  585.12  210.49
 -14   4  -7  320.30  186.63
 -14  -4  -7  426.42  280.86
 -14  -4  -7  123.57  116.67
 -14   4  -8  537.00  171.80
 -14  -4  -8  513.92  229.19
 -14  -4  -8  451.08  169.85
 -14   4  -9  416.95  150.97
 -14  -4  -9  457.27  234.99
 -14  -4  -9  381.06  121.56
 -14   4 -10  215.94  159.99
 -14  -4 -10  340.32  184.53
 -14  -4 -10  201.47  105.16
  14   5  -5   48.77  110.17
 -14  -5   5  586.43  146.08
  14   5  -4   80.58  114.15
 -14  -5   4  510.47  248.36
  14   5  -3  100.22  105.62
 -14  -5   3   57.99  120.20
  14   5  -2   84.65  126.55
 -14   5   2  360.20  139.14
 -14  -5   2   58.04  114.36
  14   5  -1  245.12  152.42
 -14   5   1  382.29  122.07
 -14  -5   1  296.98  164.65
  14   5   0   54.52   94.32
 -14   5   0  118.41  110.32
 -14  -5   0   82.93   96.96
  14   5   1  100.31   87.49
 -14   5  -1  436.68  134.52
 -14  -5  -1  240.61  139.50
  14   5   2   18.77  100.14
 -14   5  -2  -97.73   80.68
 -14   5  -3  510.92  150.99
 -14  -5  -3  500.08  126.62
  15   0 -18  163.03  125.76
 -15   0  18   26.11   60.79
  15   0 -17  189.05  159.94
 -15   0  17  128.36  102.80
  15   0 -16   94.59  104.15
 -15   0  16   89.38   70.86
  15   0 -15  -18.40   95.88
 -15   0  15   50.94   83.91
  15   0 -14  151.39   99.70
 -15   0  14  161.05  116.65
  15   0 -13  -72.55   92.06
 -15   0  13   57.73   90.03
  15   0 -12   95.86   95.83
 -15   0  12  347.00  146.40
  15   0 -11  524.07  182.81
 -15   0  11  335.72  113.36
  15   0 -10 1384.87  208.10
 -15   0  10 1066.98  158.62
  15   0  -9 2038.62  186.29
 -15   0   9 1997.71  178.70
  15   0  -8   61.69   91.85
 -15   0   8   89.34   93.22
  15   0  -7 -110.17   85.65
 -15   0   7  211.06  143.22
  15   0  -6  -21.39   87.81
 -15   0   6   49.09  127.57
  15   0  -5   45.45   79.76
 -15   0   5  110.72   90.75
  15   0  -4  850.04  141.52
 -15   0   4  858.65  176.76
  15   0  -3 1015.93  162.57
 -15   0   3  656.19  171.13
  15   0  -2  -45.39   78.61
 -15   0   2  184.51  192.37
  15   0  -1 2682.49  259.01
 -15   0   1 2777.12  299.09
  15   0   0 1767.69  426.13
 -15   0   0 2058.88  254.02
  15   0   1   38.71   59.31
 -15   0  -1  -26.44  112.02
  15   0   2  337.22  122.39
  15   0   3  753.67  228.16
 -15   0  -3 1080.72  190.03
  15   0   4   23.16   72.54
 -15   0  -4  132.06   92.64
 -15   0  -5  -30.53   78.44
 -15   0  -5   42.86   92.05
 -15   0  -6  -56.92   78.41
 -15   0  -6  125.21  127.60
 -15   0  -7   -0.85   79.28
 -15   0  -7   64.32   97.29
 -15   0  -8  102.79   84.44
 -15   0  -8  166.83  123.13
 -15   0  -9   66.23   90.81
 -15   0  -9   56.64   91.13
 -15   0 -10   -2.74   85.76
 -15   0 -10   26.09   90.41
 -15   0 -11 1828.00  210.97
 -15   0 -11 1817.70  205.50
 -15   0 -12   84.08   83.53
 -15   0 -12  146.66   85.42
 -15   0 -13  289.22  143.15
 -15   0 -13  219.16  137.79
 -15   0 -14  405.22  199.12
 -15   0 -14  181.28  137.05
 -15   0 -15 2570.89  926.62
 -15   0 -15 2378.85  391.48
 -15   0 -16  -18.12   68.73
 -15   0 -16  124.90  176.24
  15   1 -17  772.24  240.63
  15  -1 -17  398.81  154.70
 -15  -1  17  442.49  149.45
  15   1 -16  687.58  259.40
  15  -1 -16  235.30  152.18
 -15  -1  16  606.54  216.15
  15   1 -15  429.24  232.71
 -15   1  15  547.44  151.41
  15  -1 -15  876.87  258.78
 -15  -1  15  553.83  209.88
  15   1 -14  293.36  188.43
 -15   1  14   53.32   65.61
  15  -1 -14  197.27  147.02
 -15  -1  14  191.79  168.83
  15   1 -13  439.83  178.15
 -15   1  13   58.02   87.48
  15  -1 -13  204.33  126.50
 -15  -1  13   94.70  108.26
  15   1 -12  184.76  143.67
 -15   1  12  183.10   89.77
  15  -1 -12   52.59   87.16
 -15  -1  12  -12.01   84.11
  15   1 -11 1357.95  212.67
 -15   1  11 1005.87  165.73
  15  -1 -11 1102.68  195.67
 -15  -1  11 1413.49  216.00
  15   1 -10  481.89  195.30
 -15   1  10  292.75  101.20
  15  -1 -10  274.39  114.03
 -15  -1  10  673.02  181.65
  15   1  -9 1116.58  225.44
 -15   1   9 1096.37  153.10
  15  -1  -9 1034.70  194.20
 -15  -1   9  779.73  204.06
  15   1  -8  260.19  163.77
 -15   1   8  192.56  115.15
  15  -1  -8  170.53  107.80
 -15  -1   8   34.08  101.53
  15   1  -7   81.84   97.09
 -15   1   7  -42.63   71.79
  15  -1  -7    2.37   70.84
 -15  -1   7   24.47  105.77
  15   1  -6  576.35  180.94
 -15   1   6  429.64  143.31
  15  -1  -6  638.03  165.66
 -15  -1   6  626.94  176.45
  15   1  -5  103.09   97.46
 -15   1   5   32.97   79.11
  15  -1  -5  252.67  110.56
 -15  -1   5  140.35  103.91
  15   1  -4  200.38  144.87
 -15   1   4  377.79  129.45
  15  -1  -4  153.11   94.95
 -15  -1   4  150.65  112.59
  15   1  -3   33.89  151.78
 -15   1   3  -42.42   87.56
  15  -1  -3  187.02   95.13
 -15  -1   3  151.72  108.95
  15   1  -2 3524.67  319.62
 -15   1   2 3722.21  329.82
  15  -1  -2 3324.01  279.27
 -15  -1   2 3643.82  341.54
  15   1  -1  635.84  164.10
 -15   1   1  433.42  213.41
  15  -1  -1  146.43   58.94
  15   1   0   76.30   39.63
 -15   1   0  173.79  157.53
  15  -1   0  130.21   82.81
 -15  -1   0  200.65  140.79
  15   1   1    0.04  103.40
 -15   1  -1  231.81  142.33
  15  -1   1 -139.21   57.16
 -15  -1  -1  137.22  127.44
  15   1   2    8.94   54.26
 -15   1  -2    9.26  102.55
  15  -1   2   34.15   40.43
 -15  -1  -2  137.37   93.61
  15   1   3  362.37  165.74
 -15   1  -3 1034.20  194.30
 -15  -1  -3  904.66  217.20
  15   1   4  644.29  172.10
 -15   1  -4  699.90  166.20
 -15   1  -4  673.75  202.39
 -15  -1  -4  490.54  174.57
 -15   1  -5 1059.22  127.74
 -15  -1  -5 1252.46  187.69
 -15   1  -6  310.96  103.63
 -15   1  -6   45.03  106.91
 -15  -1  -6  182.91  155.88
 -15  -1  -6  -16.58   92.96
 -15   1  -7   -8.74   52.77
 -15   1  -7  226.32  180.45
 -15  -1  -7  166.19  138.39
 -15  -1  -7   12.24   91.32
 -15   1  -8  537.48  131.58
 -15   1  -8  602.07  199.50
 -15  -1  -8  457.64  172.84
 -15  -1  -8  309.07  139.54
 -15   1  -9  140.90   82.87
 -15   1  -9   91.97  103.88
 -15  -1  -9  198.87  132.02
 -15  -1  -9  334.85  133.10
 -15   1 -10  163.88   74.16
 -15   1 -10  334.17  165.54
 -15  -1 -10   55.76   88.43
 -15  -1 -10   56.89   77.80
 -15   1 -11  225.60  112.69
 -15   1 -11  354.97  215.18
 -15  -1 -11  114.21   99.08
 -15  -1 -11  306.87  147.80
 -15   1 -12  216.35   96.00
 -15   1 -12  207.56  151.13
 -15  -1 -12   49.07  101.06
 -15  -1 -12  420.89  146.77
 -15   1 -13  130.49   59.39
 -15   1 -13   89.19  111.00
 -15  -1 -13  167.15   93.74
 -15  -1 -13   64.59   93.50
 -15   1 -14  102.45  105.24
 -15  -1 -14  157.78  109.91
 -15  -1 -14   27.76   81.74
 -15   1 -15  225.61  147.21
 -15  -1 -15   12.84   97.51
 -15  -1 -15   47.48   91.10
 -15   1 -16  733.43  227.23
 -15  -1 -16  745.59  183.09
 -15  -1 -16  213.17  123.59
  15   2 -16  277.82  146.13
  15  -2 -16  128.67  118.75
 -15  -2  16   73.99  114.78
  15   2 -15  723.47  234.08
  15  -2 -15  319.24  165.04
 -15  -2  15  208.91  121.58
  15   2 -14  459.23  235.09
  15  -2 -14  135.59   85.46
 -15  -2  14   88.01   99.94
  15   2 -13   -6.65  123.59
  15  -2 -13   31.81   80.20
 -15  -2  13  193.97  104.72
  15   2 -12  238.69  187.75
  15  -2 -12  158.43   73.32
 -15  -2  12   64.31   96.29
  15   2 -11  501.29  162.74
 -15   2  11  274.72  114.46
  15  -2 -11  400.25  166.31
 -15  -2  11  545.13  189.52
  15   2 -10  693.99  196.08
 -15   2  10  559.44  121.31
  15  -2 -10  392.03  150.64
 -15  -2  10  795.22  271.04
  15   2  -9  552.41  204.73
 -15   2   9   -8.97   61.84
  15  -2  -9   96.65   94.42
 -15  -2   9  -60.78  121.59
  15   2  -8  171.23  109.07
 -15   2   8   -4.72   74.28
  15  -2  -8  151.10   83.56
 -15  -2   8  239.79  157.83
  15   2  -7  100.74  119.18
 -15   2   7  124.46   78.32
  15  -2  -7   50.01   80.60
 -15  -2   7  -80.63  110.96
  15   2  -6  347.87  208.23
 -15   2   6  244.24  103.64
  15  -2  -6  352.38  110.12
 -15  -2   6   98.09  107.24
 -15   2   5  191.60  108.10
  15  -2  -5  213.63  104.49
  15   2  -4 1396.34  201.65
 -15   2   4 1729.82  150.57
  15  -2  -4 1528.10  138.87
 -15  -2   4 1603.18  246.25
  15   2  -3  232.73  121.97
 -15   2   3  117.16  108.36
  15  -2  -3  186.01   82.62
 -15  -2   3   60.38  110.11
  15   2  -2  230.02  115.16
 -15   2   2   93.15   81.03
  15  -2  -2  161.02   72.55
 -15  -2   2  157.17  102.87
  15   2  -1  598.11  188.39
 -15   2   1  978.50  180.94
  15  -2  -1  366.59  132.94
 -15  -2   1  274.51  148.12
  15   2   0  495.82  147.49
 -15   2   0  457.35  178.00
  15  -2   0  213.94   88.66
 -15  -2   0  310.39  170.85
  15   2   1 1647.28  356.80
 -15   2  -1 1793.53  198.10
 -15  -2  -1 1672.54  189.16
  15   2   2  217.17  134.40
 -15   2  -2   98.42   31.45
 -15   2  -2  206.96  144.55
 -15  -2  -2   24.24   96.00
  15   2   3   97.08   91.15
 -15   2  -3   94.07  105.40
 -15  -2  -3  -87.58   95.35
  15   2   4  704.71  221.37
 -15   2  -4 1046.65  183.14
 -15  -2  -4  945.80  175.85
  15   2   5  291.93  141.42
 -15   2  -5  156.94   96.68
 -15  -2  -5  425.26  162.31
 -15   2  -6 1424.56  221.83
 -15  -2  -6 1143.49  250.62
 -15  -2  -6 1143.67  174.89
 -15   2  -7 1077.74  221.52
 -15  -2  -7 1213.22  244.77
 -15  -2  -7 1251.07  197.47
 -15   2  -8   84.99  103.64
 -15  -2  -8   71.02   60.58
 -15  -2  -9 1154.21  228.11
 -15  -2  -9  747.05  152.79
 -15   2 -10  106.54   99.59
 -15  -2 -10   84.04   99.30
 -15  -2 -10  -64.15   78.37
 -15   2 -11  398.74  202.31
 -15  -2 -11  565.54  230.49
 -15  -2 -11  579.77  150.94
 -15   2 -12  446.42  233.48
 -15  -2 -12   47.59  104.91
 -15  -2 -12   93.52   86.23
 -15   2 -13    8.60  115.03
 -15  -2 -13   76.72   95.67
 -15  -2 -13  213.20  136.76
 -15   2 -14   99.56  124.55
 -15  -2 -14  312.90  164.51
 -15  -2 -14  272.69  142.32
  15   3 -14  429.23  212.16
 -15  -3  14  103.75  155.62
  15   3 -13  217.05  158.74
 -15  -3  13  475.97  219.98
  15   3 -12  142.79  134.64
 -15  -3  12  -60.96  121.18
  15   3 -11   32.78  115.46
 -15  -3  11  731.98  267.99
  15   3 -10  179.13  180.30
 -15  -3  10   -4.33  135.29
  15   3  -9 1323.58  227.78
 -15   3   9  706.40   96.26
 -15  -3   9  794.16  193.35
  15   3  -8 1179.46  231.80
 -15   3   8  928.68  129.15
  15   3  -7  -20.78  127.33
 -15   3   7  -45.44   55.76
 -15  -3   7  -24.07  112.80
  15   3  -6  629.80  223.91
 -15   3   6  431.96  161.15
 -15  -3   6  465.41  208.30
  15   3  -5   97.70  117.75
 -15   3   5  187.19  112.98
 -15  -3   5  257.69  184.92
  15   3  -4  195.20  125.67
 -15   3   4   90.74  124.58
 -15  -3   4  185.70  116.84
  15   3  -3  406.73  177.45
 -15   3   3  261.87  126.28
 -15  -3   3  281.99  154.01
  15   3  -2  742.09  190.44
 -15   3   2 1045.51  156.20
 -15  -3   2  985.71  186.70
  15   3  -1 2688.46  453.08
 -15   3   1 2788.02  916.66
 -15  -3   1 2373.56  243.72
  15   3   0  316.94  141.71
 -15   3   0  150.25  112.79
 -15  -3   0  178.04  109.61
  15   3   1  123.38   67.39
 -15   3  -1   -6.37   81.74
  15   3   2  -54.11  111.94
 -15   3  -2  184.51  130.09
 -15  -3  -2  189.81  136.11
  15   3   3   77.99  104.05
 -15   3  -3   58.44   99.14
 -15  -3  -3   95.75   88.48
  15   3   4 1121.32  395.55
 -15   3  -4 1525.51  204.32
 -15  -3  -4 1158.41  183.48
 -15   3  -5  104.78  106.15
 -15  -3  -5  -53.88   75.44
 -15   3  -6  851.67  220.70
 -15  -3  -6  736.78  263.23
 -15  -3  -6  735.02  135.20
 -15   3  -7  602.30  218.82
 -15  -3  -7  645.91  248.74
 -15  -3  -7  578.72  166.07
 -15   3  -8    9.91  117.58
 -15  -3  -8  376.42  210.16
 -15  -3  -8  174.72   96.85
 -15   3  -9  216.88  133.43
 -15  -3  -9  591.70  218.94
 -15  -3  -9  545.99  206.05
 -15   3 -10  275.87  184.23
 -15  -3 -10  444.90  257.52
 -15  -3 -10  330.24  174.67
 -15   3 -11    9.45  122.95
 -15  -3 -11   18.60  122.74
 -15  -3 -11  113.77   85.36
 -15  -3 -12  213.01  209.20
 -15  -3 -12   93.10   84.34
  15   4 -10  190.66  133.62
 -15  -4  10  565.04  211.93
  15   4  -9   74.87  120.19
 -15  -4   9   61.27  151.49
 -15  -4   8  436.03  182.11
 -15  -4   7  359.79  208.07
 -15  -4   6  102.88  117.77
  15   4  -5  180.08  137.98
 -15   4   5  160.62  102.04
 -15  -4   5  210.56  140.64
  15   4  -4   90.21  106.97
 -15   4   4  116.89   63.52
 -15  -4   4  215.36  167.67
  15   4  -3  918.61  307.92
 -15   4   3 1142.69  161.05
 -15  -4   3  833.09  202.83
  15   4  -2  120.84  122.05
 -15   4   2  204.77  124.18
 -15  -4   2 -120.36  100.92
  15   4  -1  130.99   99.31
 -15   4   1  -27.74   90.04
 -15  -4   1  -30.83   93.21
  15   4   0  127.34  113.17
 -15   4   0   92.88   92.42
 -15  -4   0  281.42  129.61
  15   4   1  162.36  137.46
 -15   4  -1  374.57  161.66
 -15  -4  -1  218.12  133.71
  15   4   2  450.34  252.14
 -15   4  -2  516.45  192.03
 -15  -4  -2  580.77  191.58
  15   4   3  527.97  283.20
 -15   4  -3  911.36  265.27
 -15  -4  -3  810.15  229.93
  15   4   4   38.92  119.39
 -15   4  -4  115.99  137.91
 -15  -4  -4   99.07  116.79
 -15   4  -5  780.73  229.78
 -15  -4  -5  918.04  333.67
 -15  -4  -5  813.60  239.03
 -15   4  -6  -24.29   94.42
 -15  -4  -6  199.14  183.56
 -15  -4  -6  -29.52   84.52
 -15   4  -7  554.73  186.11
 -15  -4  -7  687.20  191.01
 -15   4  -8 1265.70  237.05
 -15  -4  -8  800.87  178.76
  16   0 -17   38.12  119.83
 -16   0  17  104.33   68.59
  16   0 -16  202.02  117.05
 -16   0  16  218.94  119.87
  16   0 -15  161.09  102.71
 -16   0  15   55.86   66.94
  16   0 -14 1401.59  340.24
 -16   0  14 1012.99  268.99
  16   0 -13 1544.35  204.08
 -16   0  13 1353.08  189.70
  16   0 -12  511.47  136.00
 -16   0  12  151.39   93.06
  16   0 -11   -4.19   95.17
 -16   0  11  -87.99   87.77
  16   0 -10  551.99  189.95
 -16   0  10  405.58  124.90
  16   0  -9 1006.33  179.82
 -16   0   9 1411.80  179.36
  16   0  -8  155.35  122.63
 -16   0   8  360.20  168.25
  16   0  -7  131.84   83.58
 -16   0   7   92.91   93.04
  16   0  -6   83.08   80.76
 -16   0   6   25.87   99.40
  16   0  -5  356.83  135.51
 -16   0   5  196.99  110.88
  16   0  -4  491.94  157.93
 -16   0   4  534.99  206.54
  16   0  -3  565.07  167.94
 -16   0   3  554.14  201.06
  16   0  -2  508.26  171.72
 -16   0   2  425.10  184.42
  16   0  -1  421.33  158.49
 -16   0   1 1025.92  201.41
  16   0   0  418.28  177.74
 -16   0   0  907.77  173.35
  16   0   1  225.96  123.44
 -16   0  -1    5.95  106.64
  16   0   2  456.72  166.28
  16   0   3   11.97   51.02
 -16   0  -3  133.71  168.86
 -16   0  -4   23.94  102.49
 -16   0  -5  -30.25   91.71
 -16   0  -5   77.69  101.08
 -16   0  -6   55.06   94.70
 -16   0  -6  263.55  128.05
 -16   0  -7  241.54  142.51
 -16   0  -7  595.54  249.69
 -16   0  -8   92.92   88.93
 -16   0  -8  298.44  163.55
 -16   0  -9  138.33   79.02
 -16   0  -9  235.55  150.62
 -16   0 -10  374.36  165.34
 -16   0 -10  417.28  301.60
 -16   0 -11 1297.16  202.63
 -16   0 -11 1091.37  210.44
 -16   0 -12   65.67   78.42
 -16   0 -12  -65.86   97.08
 -16   0 -13  137.49   69.57
 -16   0 -13  110.08  133.79
 -16   0 -14  323.67  122.18
 -16   0 -14   48.38  112.21
 -16   0 -15   33.19   96.62
 -16   0 -15  -11.35  115.56
  16   1 -16  456.47  195.27
  16  -1 -16  689.13  202.61
 -16  -1  16  475.59  148.90
  16   1 -15  -47.60  122.28
 -16   1  15   79.92   53.91
  16  -1 -15   21.70   89.37
 -16  -1  15   52.27  142.43
  16   1 -14   18.50  114.90
 -16   1  14    0.39   55.58
  16  -1 -14   86.42  145.81
 -16  -1  14   66.77   95.73
  16   1 -13  173.11  119.06
 -16   1  13  261.09  142.25
  16  -1 -13   97.57  103.63
 -16  -1  13  298.97  155.26
  16   1 -12  883.95  182.45
 -16   1  12  592.53  135.15
  16  -1 -12  873.87  200.32
 -16  -1  12  637.73  159.90
  16   1 -11  406.67  208.56
 -16   1  11  689.43  161.57
  16  -1 -11  115.91   86.69
 -16  -1  11  398.75  170.28
  16   1 -10  369.67  201.05
 -16   1  10   23.24   84.13
  16  -1 -10  344.43  154.81
 -16  -1  10  294.80  162.29
  16   1  -9   11.61  104.72
 -16   1   9  258.90  128.11
  16  -1  -9   57.73   80.15
 -16  -1   9  160.47  121.04
  16   1  -8  437.85  166.19
 -16   1   8  713.79  146.44
  16  -1  -8  366.04  150.68
 -16  -1   8  593.44  260.75
[truncated: 30,280 more chars]
